# Supplementary material for: Genome-wide association study identifies novel susceptible loci and evaluation of polygenic risk score for chronic obstructive pulmonary disease in a Taiwanese population
Source: BMC Genomics. 2024 Jun 17;25:607. doi: 10.1186/s12864-024-10526-5 (PMC11184693; doi:10.1186/s12864-024-10526-5)
Supplement: Supplementary file 1 — Supplementary Material 1. [file 12864_2024_10526_MOESM1_ESM.xlsx]

## Sheet: Table S1
TRAIT	Chr#	Position	rs#	Risk_allele	RISK ALLELE FREQUENCY	P-VALUE	OR or BETA	95% CI (TEXT)	BETA (+/-)	STUDY ACCESSION**
Peak expiratory flow	1	1402457	rs1240709	A	0.794	8e-11	6.502	z score decrease	-6.502	GCST90244095
Lung function (forced vital capacity)	1	1890770	rs6676565	T	0.25	1e-10	6.47	z score increase	6.47	GCST90244093
Lung function (FEV1)	1	2228951	rs28384811	C	0.938	1e-13	7.406	z score increase	7.406	GCST90244092
Lung function (FEV1/FVC)	1	3514991	rs947350	T	0.103	7e-24	10.079	z score increase	10.079	GCST90244094
Lung function (FEV1/FVC)	1	6618804	rs9661802	A	0.649	1e-25	10.49	z score increase	10.49	GCST90244094
Lung function (forced vital capacity)	1	8022772	chr1:8022772	CAG	0.842	6e-11	6.554	z score increase	6.554	GCST90244093
Lung function (forced vital capacity)	1	9377092	rs12758001	C	0.578	1e-13	7.413	z score decrease	-7.413	GCST90244093
Lung function (FEV1/FVC)	1	9434181	rs72864356	A	0.101	6e-16	8.088	z score increase	8.088	GCST90244094
Peak expiratory flow	1	10381920	rs6541092	T	0.883	2e-10	6.389	z score increase	6.389	GCST90244095
Lung function (FEV1)	1	10652408	rs10157038	T	0.0418	3e-10	6.276	z score decrease	-6.276	GCST90244092
Lung function (FEV1/FVC)	1	16979534	rs9435731	A	0.475	1e-70	17.774	z score decrease	-17.774	GCST90244094
Peak expiratory flow	1	19427972	rs4912092	C	0.758	7e-27	10.731	z score increase	10.731	GCST90244095
Lung function (forced vital capacity)	1	22146013	rs7519889	A	0.3	8e-17	8.338	z score increase	8.338	GCST90244093
Lung function (FEV1)	1	22147298	rs4655027	T	0.524	6e-13	7.204	z score decrease	-7.204	GCST90244092
Lung function (FEV1/FVC)	1	22214785	rs71638832	T	0.255	2e-10	6.396	z score decrease	-6.396	GCST90244094
Lung function (FEV1)	1	22330627	rs35274107	T	0.369	6e-15	7.794	z score decrease	-7.794	GCST90244092
Peak expiratory flow	1	24556314	rs6702180	A	0.776	6e-13	7.192	z score decrease	-7.192	GCST90244095
Lung function (FEV1/FVC)	1	24914625	rs9438876	A	0.514	4e-14	7.57	z score increase	7.57	GCST90244094
Lung function (FEV1)	1	26151342	rs2802340	A	0.174	7e-11	6.527	z score increase	6.527	GCST90244092
Lung function (FEV1)	1	26430365	rs17261915	T	0.766	1e-14	7.697	z score increase	7.697	GCST90244092
Peak expiratory flow	1	30784823	rs10914204	C	0.462	2e-34	12.228	z score decrease	-12.228	GCST90244095
Lung function (forced vital capacity)	1	31098325	rs56080852	A	0.101	7e-12	6.852	z score decrease	-6.852	GCST90244093
Lung function (FEV1/FVC)	1	31620175	rs968335	A	0.503	5e-10	6.224	z score increase	6.224	GCST90244094
Lung function (FEV1/FVC)	1	36322287	rs58971913	A	0.327	1e-10	6.457	z score increase	6.457	GCST90244094
Lung function (FEV1/FVC)	1	39535388	rs12035330	A	0.708	1e-16	8.271	z score increase	8.271	GCST90244094
Lung function (forced vital capacity)	1	41078607	rs2885697	T	0.676	2e-11	6.715	z score decrease	-6.715	GCST90244093
Lung function (FEV1/FVC)	1	45619570	rs61789988	C	0.497	4e-15	7.848	z score increase	7.848	GCST90244094
Lung function (FEV1)	1	47243529	rs765861	A	0.416	4e-09	5.889	z score decrease	-5.889	GCST90244092
Peak expiratory flow	1	50777702	rs1416685	C	0.41	3e-40	13.289	z score increase	13.289	GCST90244095
Lung function (FEV1/FVC)	1	50896226	rs553050641	A	0.0037	2e-10	6.383	z score increase	6.383	GCST90244094
Lung function (forced vital capacity)	1	55663086	rs111204083	T	0.683	5e-11	6.557	z score decrease	-6.557	GCST90244093
Lung function (FEV1/FVC)	1	60486167	rs149423502	A	0.0465	1e-27	10.88	z score decrease	-10.88	GCST90244094
Lung function (forced vital capacity)	1	61403396	rs2474383	T	0.317	2e-10	6.354	z score decrease	-6.354	GCST90244093
Lung function (forced vital capacity)	1	65524195	rs10889560	A	0.0843	6e-10	6.189	z score decrease	-6.189	GCST90244093
Lung function (FEV1/FVC)	1	67556704	rs11209113	T	0.722	4e-09	5.867	z score decrease	-5.867	GCST90244094
Lung function (FEV1/FVC)	1	77811292	rs4121165	A	0.233	1e-10	6.419	z score decrease	-6.419	GCST90244094
Lung function (FEV1/FVC)	1	78077147	rs661038	A	0.0769	4e-18	8.677	z score increase	8.677	GCST90244094
Lung function (FEV1)	1	82721793	rs975785	A	0.31	2e-09	5.964	z score decrease	-5.964	GCST90244092
Lung function (FEV1/FVC)	1	91565553	rs17502103	T	0.718	6e-16	8.095	z score increase	8.095	GCST90244094
Lung function (FEV1/FVC)	1	91611540	rs1192415	A	0.818	4e-55	15.632	z score increase	15.632	GCST90244094
Lung function (FEV1/FVC)	1	91641080	rs10874851	A	0.537	3e-22	9.701	z score decrease	-9.701	GCST90244094
Lung function (FEV1/FVC)	1	91683539	rs1805116	T	0.158	5e-23	9.877	z score decrease	-9.877	GCST90244094
Lung function (FEV1/FVC)	1	91691585	rs80151214	A	0.79	3e-12	6.961	z score decrease	-6.961	GCST90244094
Lung function (FEV1/FVC)	1	91917342	rs12732630	A	0.298	2e-30	11.484	z score decrease	-11.484	GCST90244094
Lung function (FEV1/FVC)	1	92838715	rs10782945	T	0.659	4e-11	6.621	z score decrease	-6.621	GCST90244094
Peak expiratory flow	1	103102908	rs2376280	A	0.592	7e-15	7.789	z score increase	7.789	GCST90244095
Lung function (FEV1/FVC)	1	111191102	rs10857859	C	0.337	4e-32	11.792	z score increase	11.792	GCST90244094
Lung function (FEV1/FVC)	1	111195486	rs629619	T	0.196	3e-10	6.291	z score decrease	-6.291	GCST90244094
Lung function (FEV1/FVC)	1	112403161	rs12119865	C	0.688	4e-12	6.939	z score increase	6.939	GCST90244094
Lung function (forced vital capacity)	1	112512037	rs351370	T	0.616	3e-11	6.628	z score decrease	-6.628	GCST90244093
Lung function (forced vital capacity)	1	118321979	rs7536458	T	0.727	2e-20	9.242	z score decrease	-9.242	GCST90244093
Lung function (forced vital capacity)	1	118932211	rs946210	T	0.25	3e-09	5.951	z score decrease	-5.951	GCST90244093
Lung function (FEV1)	1	147621873	rs17160476	A	0.817	1e-09	6.094	z score decrease	-6.094	GCST90244092
Lung function (FEV1/FVC)	1	149933386	rs72692821	A	0.168	3e-14	7.581	z score increase	7.581	GCST90244094
Peak expiratory flow	1	150287533	rs6685252	A	0.392	2e-12	7.015	z score increase	7.015	GCST90244095
Lung function (FEV1)	1	150303594	rs509345	A	0.472	5e-12	6.919	z score decrease	-6.919	GCST90244092
Lung function (forced vital capacity)	1	150575271	rs878471	A	0.543	1e-33	12.096	z score decrease	-12.096	GCST90244093
Lung function (forced vital capacity)	1	154281185	rs6667222	A	0.768	4e-09	5.878	z score decrease	-5.878	GCST90244093
Lung function (FEV1/FVC)	1	154549918	rs72698179	A	0.0286	1e-10	6.448	z score decrease	-6.448	GCST90244094
Lung function (forced vital capacity)	1	155185239	rs2070803	A	0.518	3e-10	6.289	z score increase	6.289	GCST90244093
Lung function (FEV1)	1	155194689	rs12411216	A	0.416	9e-10	6.128	z score increase	6.128	GCST90244092
Lung function (FEV1/FVC)	1	155197995	rs41264915	A	0.901	3e-18	8.704	z score increase	8.704	GCST90244094
Lung function (FEV1/FVC)	1	161563265	rs71632989	T	0.9	8e-12	6.841	z score increase	6.841	GCST90244094
Lung function (FEV1)	1	163619516	rs12564153	T	0.929	4e-12	6.944	z score decrease	-6.944	GCST90244092
Lung function (FEV1/FVC)	1	163784517	rs10917848	A	0.401	2e-10	6.381	z score decrease	-6.381	GCST90244094
Lung function (forced vital capacity)	1	164381282	rs527203	A	0.318	3e-09	5.93	z score increase	5.93	GCST90244093
Lung function (FEV1)	1	175168240	rs760486	T	0.385	2e-11	6.698	z score increase	6.698	GCST90244092
Lung function (FEV1/FVC)	1	175905060	chr1:175905060	CTTTT	0.634	4e-09	5.875	z score decrease	-5.875	GCST90244094
Lung function (forced vital capacity)	1	176658728	rs58090844	A	0.928	2e-09	6.02	z score increase	6.02	GCST90244093
Peak expiratory flow	1	176787756	rs138743979	T	0.626	1e-09	6.075	z score decrease	-6.075	GCST90244095
Lung function (FEV1)	1	178749401	rs6425501	A	0.681	2e-15	7.94	z score decrease	-7.94	GCST90244092
Lung function (FEV1/FVC)	1	183237438	rs1047981	A	0.218	4e-10	6.274	z score decrease	-6.274	GCST90244094
Lung function (FEV1)	1	183345506	rs1360277	A	0.624	8e-14	7.466	z score decrease	-7.466	GCST90244092
Lung function (FEV1/FVC)	1	185956670	rs11586893	A	0.221	2e-12	7.028	z score decrease	-7.028	GCST90244094
Lung function (forced vital capacity)	1	186129294	rs6689111	A	0.397	4e-15	7.87	z score increase	7.87	GCST90244093
Lung function (FEV1/FVC)	1	186144720	rs17531405	C	0.154	6e-27	10.743	z score increase	10.743	GCST90244094
Lung function (FEV1/FVC)	1	186240097	rs1743858	T	0.79	3e-10	6.326	z score increase	6.326	GCST90244094
Lung function (forced vital capacity)	1	196731784	rs7514261	A	0.415	5e-10	6.229	z score decrease	-6.229	GCST90244093
Lung function (FEV1/FVC)	1	198992439	rs1892433	A	0.445	5e-22	9.652	z score decrease	-9.652	GCST90244094
Lung function (forced vital capacity)	1	199737302	rs2502136	T	0.461	6e-13	7.202	z score decrease	-7.202	GCST90244093
Lung function (forced vital capacity)	1	200124759	rs2821334	T	0.484	2e-14	7.629	z score increase	7.629	GCST90244093
Lung function (forced vital capacity)	1	201047168	rs3850625	A	0.108	6e-10	6.186	z score decrease	-6.186	GCST90244093
Lung function (FEV1/FVC)	1	201453073	rs10920205	A	0.577	1e-15	8.014	z score decrease	-8.014	GCST90244094
Lung function (FEV1/FVC)	1	201798346	rs10920254	C	0.351	3e-11	6.649	z score increase	6.649	GCST90244094
Lung function (FEV1)	1	204457167	rs1008833	A	0.824	2e-22	9.759	z score decrease	-9.759	GCST90244092
Lung function (FEV1/FVC)	1	205054884	rs1572995	T	0.89	3e-15	7.908	z score increase	7.908	GCST90244094
Lung function (forced vital capacity)	1	205708020	rs3747973	A	0.418	5e-14	7.527	z score decrease	-7.527	GCST90244093
Lung function (FEV1/FVC)	1	205939739	rs7555534	T	0.641	1e-13	7.427	z score increase	7.427	GCST90244094
Peak expiratory flow	1	205943658	rs1342062	T	0.679	6e-74	18.19	z score increase	18.19	GCST90244095
Lung function (FEV1)	1	207210563	rs7516060	A	0.606	3e-09	5.96	z score increase	5.96	GCST90244092
Lung function (forced vital capacity)	1	214947064	rs555520	C	0.618	1e-16	8.294	z score decrease	-8.294	GCST90244093
Lung function (forced vital capacity)	1	215134111	rs112080577	G	0.241	3e-09	5.95	z score decrease	-5.95	GCST90244093
Lung function (FEV1/FVC)	1	216836676	rs34063124	CA	0.231	3e-10	6.32	z score decrease	-6.32	GCST90244094
Lung function (FEV1/FVC)	1	218347653	rs6658835	A	0.715	1e-29	11.314	z score increase	11.314	GCST90244094
Lung function (FEV1/FVC)	1	218348267	rs2799098	A	0.821	3e-15	7.873	z score decrease	-7.873	GCST90244094
Lung function (FEV1)	1	218423955	rs12048049	C	0.655	6e-18	8.635	z score decrease	-8.635	GCST90244092
Lung function (FEV1/FVC)	1	218434190	rs10482810	C	0.0065	9e-15	7.757	z score decrease	-7.757	GCST90244094
Lung function (FEV1/FVC)	1	218515813	rs3009947	T	0.496	2e-09	6.003	z score increase	6.003	GCST90244094
Lung function (forced vital capacity)	1	218532847	rs559008623	A	0.984	3e-09	5.942	z score decrease	-5.942	GCST90244093
Lung function (FEV1/FVC)	1	218573521	rs62817	C	0.441	2e-16	8.205	z score decrease	-8.205	GCST90244094
Lung function (FEV1/FVC)	1	218590468	rs28459747	A	0.881	2e-12	7.044	z score decrease	-7.044	GCST90244094
Lung function (FEV1/FVC)	1	218660548	rs17048367	A	0.411	2e-09	5.979	z score decrease	-5.979	GCST90244094
Lung function (FEV1)	1	218684267	rs28736888	T	0.491	4e-26	10.573	z score increase	10.573	GCST90244092
Lung function (forced vital capacity)	1	219095190	rs61821643	T	0.975	1e-10	6.463	z score increase	6.463	GCST90244093
Lung function (FEV1/FVC)	1	219309876	rs75128958	A	0.0762	3e-26	10.604	z score decrease	-10.604	GCST90244094
Lung function (FEV1/FVC)	1	219752667	rs12134534	T	0.469	3e-31	11.631	z score decrease	-11.631	GCST90244094
Lung function (FEV1)	1	221051333	chr1:221051333	G	0.242	1e-10	6.416	z score increase	6.416	GCST90244092
Lung function (forced vital capacity)	1	221097115	rs11118652	T	0.664	9e-32	11.732	z score increase	11.732	GCST90244093
Lung function (forced vital capacity)	1	221299906	rs11118683	T	0.419	8e-10	6.149	z score increase	6.149	GCST90244093
Lung function (forced vital capacity)	1	221458596	rs12757436	A	0.337	1e-16	8.279	z score increase	8.279	GCST90244093
Lung function (forced vital capacity)	1	224414541	rs7527044	T	0.189	5e-10	6.223	z score increase	6.223	GCST90244093
Lung function (forced vital capacity)	1	227969662	rs76109497	A	0.168	3e-10	6.289	z score increase	6.289	GCST90244093
Peak expiratory flow	1	229126859	rs9660615	T	0.662	2e-11	6.694	z score increase	6.694	GCST90244095
Lung function (FEV1/FVC)	1	239725457	rs2355210	T	0.502	2e-43	13.819	z score decrease	-13.819	GCST90244094
Lung function (FEV1/FVC)	1	240615103	rs12404859	T	0.778	7e-10	6.168	z score increase	6.168	GCST90244094
Lung function (FEV1/FVC)	2	629831	rs6752706	T	0.163	4e-09	5.886	z score decrease	-5.886	GCST90244094
Lung function (FEV1/FVC)	2	8324697	rs2630744	A	0.315	2e-11	6.72	z score decrease	-6.72	GCST90244094
Lung function (FEV1/FVC)	2	9159570	rs4668610	A	0.642	5e-22	9.64	z score decrease	-9.64	GCST90244094
Lung function (FEV1/FVC)	2	15772802	rs10929387	A	0.467	5e-30	11.389	z score decrease	-11.389	GCST90244094
Lung function (FEV1/FVC)	2	18106357	rs55884799	T	0.839	1e-43	13.864	z score decrease	-13.864	GCST90244094
Lung function (FEV1)	2	18423121	rs58421832	T	0.797	6e-21	9.389	z score decrease	-9.389	GCST90244092
Peak expiratory flow	2	18518240	rs13008882	A	0.183	2e-10	6.394	z score decrease	-6.394	GCST90244095
Lung function (forced vital capacity)	2	18521047	rs13430465	T	0.167	3e-25	10.386	z score increase	10.386	GCST90244093
Peak expiratory flow	2	18744228	rs7558736	A	0.449	7e-11	6.526	z score increase	6.526	GCST90244095
Peak expiratory flow	2	19239358	rs7602668	C	0.226	8e-14	7.476	z score increase	7.476	GCST90244095
Lung function (FEV1)	2	23689842	rs3795938	T	0.583	4e-13	7.249	z score increase	7.249	GCST90244092
Lung function (forced vital capacity)	2	26621176	rs1662984	A	0.522	5e-12	6.907	z score decrease	-6.907	GCST90244093
Lung function (FEV1/FVC)	2	32991874	rs219155	C	0.379	2e-11	6.702	z score decrease	-6.702	GCST90244094
Lung function (forced vital capacity)	2	33147438	rs62133340	A	0.726	1e-09	6.066	z score increase	6.066	GCST90244093
Lung function (FEV1)	2	36433333	rs1477048	C	0.209	4e-11	6.622	z score decrease	-6.622	GCST90244092
Lung function (forced vital capacity)	2	36454050	rs888078	A	0.436	9e-13	7.142	z score decrease	-7.142	GCST90244093
Lung function (FEV1/FVC)	2	36497139	rs1179500	A	0.696	5e-28	10.975	z score decrease	-10.975	GCST90244094
Peak expiratory flow	2	38070996	rs1800440	T	0.818	2e-09	5.964	z score increase	5.964	GCST90244095
Lung function (FEV1)	2	42063897	rs1440099	T	0.611	2e-10	6.354	z score decrease	-6.354	GCST90244092
Lung function (FEV1)	2	42333248	rs10490551	A	0.308	1e-18	8.82	z score increase	8.82	GCST90244092
Peak expiratory flow	2	43534973	rs77972916	A	0.0736	1e-27	10.893	z score increase	10.893	GCST90244095
Lung function (FEV1/FVC)	2	44234994	rs11124981	A	0.805	3e-10	6.299	z score increase	6.299	GCST90244094
Lung function (forced vital capacity)	2	48505805	rs4293602	A	0.351	8e-17	8.326	z score increase	8.326	GCST90244093
Lung function (FEV1/FVC)	2	55867875	rs7426380	A	0.475	2e-24	10.214	z score decrease	-10.214	GCST90244094
Lung function (forced vital capacity)	2	55879793	rs59985551	T	0.309	2e-42	13.647	z score decrease	-13.647	GCST90244093
Lung function (FEV1/FVC)	2	56010442	rs62164518	A	0.907	5e-12	6.904	z score decrease	-6.904	GCST90244094
Lung function (forced vital capacity)	2	57843347	rs1851140	T	0.545	8e-11	6.495	z score decrease	-6.495	GCST90244093
Lung function (FEV1/FVC)	2	61461592	rs1186710	A	0.612	3e-14	7.612	z score increase	7.612	GCST90244094
Lung function (FEV1)	2	63050708	rs58235267	C	0.484	1e-11	6.807	z score increase	6.807	GCST90244092
Lung function (FEV1/FVC)	2	64654095	rs2302643	A	0.442	2e-16	8.222	z score decrease	-8.222	GCST90244094
Lung function (forced vital capacity)	2	65834925	rs7597074	T	0.87	3e-13	7.292	z score increase	7.292	GCST90244093
Lung function (FEV1)	2	66820680	rs1116855	A	0.792	1e-10	6.416	z score decrease	-6.416	GCST90244092
Lung function (FEV1/FVC)	2	66860520	rs13018626	T	0.0625	4e-17	8.426	z score decrease	-8.426	GCST90244094
Lung function (FEV1)	2	67235595	rs1483339	T	0.246	2e-11	6.738	z score decrease	-6.738	GCST90244092
Peak expiratory flow	2	67239121	rs34584544	C	0.198	2e-10	6.36	z score increase	6.36	GCST90244095
Lung function (FEV1/FVC)	2	69180588	rs10173269	T	0.488	5e-23	9.874	z score decrease	-9.874	GCST90244094
Lung function (forced vital capacity)	2	69294699	rs12713676	T	0.684	4e-12	6.923	z score decrease	-6.923	GCST90244093
Peak expiratory flow	2	71554937	rs7566581	A	0.416	1e-17	8.528	z score increase	8.528	GCST90244095
Lung function (FEV1/FVC)	2	86223017	rs10195199	T	0.427	2e-09	6.016	z score increase	6.016	GCST90244094
Lung function (FEV1)	2	88578615	rs7593335	A	0.312	5e-12	6.892	z score decrease	-6.892	GCST90244092
Lung function (FEV1/FVC)	2	98776282	rs2276604	T	0.649	5e-11	6.572	z score decrease	-6.572	GCST90244094
Lung function (FEV1)	2	99956893	rs56332326	T	0.859	6e-15	7.795	z score increase	7.795	GCST90244092
Lung function (FEV1/FVC)	2	102309902	rs12470864	A	0.379	2e-14	7.672	z score decrease	-7.672	GCST90244094
Lung function (FEV1/FVC)	2	111119036	rs72836346	C	0.0764	2e-13	7.329	z score decrease	-7.329	GCST90244094
Lung function (FEV1/FVC)	2	120098364	rs4849821	T	0.728	5e-10	6.233	z score decrease	-6.233	GCST90244094
Lung function (forced vital capacity)	2	136008381	rs309137	T	0.672	8e-23	9.833	z score decrease	-9.833	GCST90244093
Lung function (FEV1/FVC)	2	143518218	rs12691682	A	0.578	3e-10	6.283	z score increase	6.283	GCST90244094
Peak expiratory flow	2	143578563	rs11894956	A	0.821	1e-25	10.476	z score increase	10.476	GCST90244095
Peak expiratory flow	2	150162293	rs72855705	T	0.957	4e-23	9.91	z score decrease	-9.91	GCST90244095
Lung function (FEV1/FVC)	2	151619514	rs10172023	C	0.671	4e-09	5.872	z score decrease	-5.872	GCST90244094
Lung function (FEV1/FVC)	2	156156523	rs72902175	T	0.115	7e-26	10.514	z score decrease	-10.514	GCST90244094
Lung function (forced vital capacity)	2	156694730	rs16840719	T	0.218	2e-10	6.39	z score increase	6.39	GCST90244093
Lung function (FEV1)	2	160474570	rs10208158	T	0.417	6e-13	7.207	z score increase	7.207	GCST90244092
Lung function (FEV1/FVC)	2	168640320	rs6433080	A	0.766	2e-17	8.489	z score decrease	-8.489	GCST90244094
Lung function (FEV1/FVC)	2	171486175	rs72237176	CT	0.334	3e-09	5.947	z score decrease	-5.947	GCST90244094
Lung function (FEV1/FVC)	2	173207353	rs4972534	A	0.408	3e-18	8.705	z score decrease	-8.705	GCST90244094
Lung function (FEV1/FVC)	2	176173099	rs966801	A	0.435	3e-09	5.942	z score increase	5.942	GCST90244094
Lung function (forced vital capacity)	2	177515950	rs566625249	T	0.866	7e-14	7.489	z score increase	7.489	GCST90244093
Lung function (forced vital capacity)	2	178761353	rs35770984	A	0.331	2e-11	6.7	z score increase	6.7	GCST90244093
Lung function (FEV1/FVC)	2	186654611	rs9333290	T	0.239	2e-18	8.735	z score decrease	-8.735	GCST90244094
Peak expiratory flow	2	190565160	rs34243574	A	0.69	7e-17	8.348	z score decrease	-8.348	GCST90244095
Lung function (forced vital capacity)	2	198858641	rs1249096	A	0.504	2e-22	9.739	z score increase	9.739	GCST90244093
Lung function (FEV1/FVC)	2	200343969	rs985256	A	0.218	2e-12	7.072	z score increase	7.072	GCST90244094
Lung function (forced vital capacity)	2	202115995	rs6747814	A	0.522	1e-10	6.457	z score increase	6.457	GCST90244093
Lung function (FEV1/FVC)	2	205771399	rs2241153	A	0.383	3e-09	5.914	z score decrease	-5.914	GCST90244094
Lung function (FEV1)	2	207750101	rs62189212	A	0.0133	1e-09	6.05	z score decrease	-6.05	GCST90244092
Lung function (forced vital capacity)	2	209457488	rs13425141	C	0.239	2e-13	7.356	z score decrease	-7.356	GCST90244093
Lung function (FEV1/FVC)	2	216748562	rs8179795	T	0.844	6e-19	8.892	z score decrease	-8.892	GCST90244094
Lung function (FEV1)	2	217818431	rs2571445	A	0.391	5e-49	14.722	z score decrease	-14.722	GCST90244092
Lung function (FEV1/FVC)	2	219432316	rs7564856	A	0.658	2e-11	6.675	z score decrease	-6.675	GCST90244094
Lung function (forced vital capacity)	2	219517978	rs4674407	T	0.464	5e-11	6.561	z score decrease	-6.561	GCST90244093
Lung function (forced vital capacity)	2	225829230	rs75496245	C	0.124	1e-09	6.092	z score increase	6.092	GCST90244093
Lung function (FEV1/FVC)	2	228683624	rs12620170	T	0.0885	3e-81	19.084	z score increase	19.084	GCST90244094
Lung function (FEV1/FVC)	2	229390861	rs114643265	A	0.979	1e-12	7.094	z score decrease	-7.094	GCST90244094
Lung function (FEV1/FVC)	2	229402964	rs1862106	A	0.306	4e-26	10.573	z score increase	10.573	GCST90244094
Lung function (forced vital capacity)	2	229732201	rs62193248	A	0.682	2e-12	7.065	z score increase	7.065	GCST90244093
Lung function (FEV1)	2	232172140	rs759018650	G	0.172	1e-10	6.411	z score decrease	-6.411	GCST90244092
Lung function (forced vital capacity)	2	235659633	rs35814183	T	0.187	2e-10	6.345	z score increase	6.345	GCST90244093
Lung function (FEV1/FVC)	2	237315312	rs11677932	A	0.32	3e-16	8.184	z score increase	8.184	GCST90244094
Lung function (FEV1)	2	238521941	rs58568091	A	0.12	1e-18	8.827	z score increase	8.827	GCST90244092
Lung function (FEV1)	2	238705617	rs13410025	A	0.225	9e-13	7.141	z score decrease	-7.141	GCST90244092
Lung function (FEV1/FVC)	2	238956042	rs4591362	A	0.205	3e-75	18.36	z score increase	18.36	GCST90244094
Lung function (forced vital capacity)	2	240874365	rs10933640	A	0.467	9e-11	6.478	z score increase	6.478	GCST90244093
Lung function (FEV1/FVC)	2	241308618	rs7599888	C	0.447	1e-12	7.128	z score increase	7.128	GCST90244094
Lung function (forced vital capacity)	2	241561247	rs876531	T	0.44	4e-21	9.446	z score decrease	-9.446	GCST90244093
Lung function (FEV1/FVC)	3	8543313	rs7629532	C	0.467	1e-14	7.723	z score decrease	-7.723	GCST90244094
Lung function (forced vital capacity)	3	8867842	rs7616874	A	0.661	1e-11	6.793	z score increase	6.793	GCST90244093
Lung function (FEV1/FVC)	3	11610857	rs2442777	A	0.667	3e-25	10.399	z score increase	10.399	GCST90244094
Lung function (FEV1)	3	12574485	rs713178	T	0.779	1e-09	6.051	z score increase	6.051	GCST90244092
Lung function (FEV1)	3	13746144	rs2974389	A	0.435	3e-12	6.973	z score increase	6.973	GCST90244092
Lung function (FEV1/FVC)	3	13879097	rs73151668	T	0.14	1e-16	8.292	z score increase	8.292	GCST90244094
Lung function (FEV1/FVC)	3	25479091	rs1529672	A	0.199	2e-50	14.928	z score increase	14.928	GCST90244094
Lung function (FEV1/FVC)	3	25598483	rs11372851	A	0.637	2e-11	6.735	z score decrease	-6.735	GCST90244094
Lung function (FEV1)	3	25663512	rs60962207	A	0.175	2e-10	6.355	z score increase	6.355	GCST90244092
Lung function (FEV1/FVC)	3	29428184	rs17666332	T	0.749	4e-30	11.404	z score increase	11.404	GCST90244094
Lung function (FEV1)	3	32896104	rs4909017	T	0.588	6e-23	9.858	z score increase	9.858	GCST90244092
Lung function (forced vital capacity)	3	33153498	rs6810039	A	0.466	1e-12	7.089	z score decrease	-7.089	GCST90244093
Lung function (forced vital capacity)	3	33223422	rs10222597	T	0.119	3e-15	7.877	z score increase	7.877	GCST90244093
Lung function (forced vital capacity)	3	38420888	rs9311188	A	0.331	3e-09	5.908	z score decrease	-5.908	GCST90244093
Lung function (FEV1)	3	43438166	rs9845142	T	0.608	4e-09	5.89	z score increase	5.89	GCST90244092
Lung function (FEV1)	3	49831725	rs695238	A	0.553	5e-14	7.534	z score increase	7.534	GCST90244092
Lung function (FEV1)	3	52574956	rs140435693	A	0.948	4e-13	7.267	z score decrease	-7.267	GCST90244092
Lung function (FEV1)	3	53668368	rs3774524	A	0.808	1e-14	7.689	z score increase	7.689	GCST90244092
Lung function (FEV1/FVC)	3	53678064	rs11711142	A	0.727	2e-22	9.746	z score increase	9.746	GCST90244094
Lung function (forced vital capacity)	3	54756352	rs934083	T	0.475	4e-10	6.264	z score increase	6.264	GCST90244093
Lung function (FEV1/FVC)	3	55119187	rs1380119	A	0.244	1e-28	11.111	z score decrease	-11.111	GCST90244094
Lung function (FEV1/FVC)	3	55748741	rs2132237	A	0.576	1e-09	6.084	z score increase	6.084	GCST90244094
Lung function (FEV1/FVC)	3	56201376	rs7641482	T	0.77	8e-14	7.479	z score decrease	-7.479	GCST90244094
Lung function (FEV1)	3	57885928	rs9872373	T	0.285	4e-44	13.93	z score increase	13.93	GCST90244092
Peak expiratory flow	3	64448805	rs59110590	A	0.566	2e-11	6.744	z score decrease	-6.744	GCST90244095
Lung function (FEV1/FVC)	3	64871628	rs704433	A	0.238	4e-10	6.269	z score decrease	-6.269	GCST90244094
Lung function (FEV1)	3	67403800	rs4856781	C	0.696	3e-20	9.226	z score increase	9.226	GCST90244092
Lung function (FEV1/FVC)	3	70879779	rs2687201	A	0.336	2e-14	7.653	z score increase	7.653	GCST90244094
Lung function (forced vital capacity)	3	71534232	rs62244884	A	0.357	4e-23	9.899	z score increase	9.899	GCST90244093
Peak expiratory flow	3	73516796	rs766206762	A	0.355	1e-12	7.125	z score decrease	-7.125	GCST90244095
Lung function (FEV1/FVC)	3	73810810	rs291536	T	0.556	2e-17	8.527	z score decrease	-8.527	GCST90244094
Lung function (forced vital capacity)	3	99155141	rs774735	C	0.295	2e-38	12.948	z score decrease	-12.948	GCST90244093
Lung function (FEV1/FVC)	3	99609301	rs1849496	A	0.0615	2e-11	6.741	z score increase	6.741	GCST90244094
Lung function (FEV1/FVC)	3	99684886	rs17834371	T	0.0414	6e-20	9.136	z score increase	9.136	GCST90244094
Lung function (FEV1/FVC)	3	99695354	rs681819	A	0.345	1e-09	6.045	z score increase	6.045	GCST90244094
Lung function (forced vital capacity)	3	99701348	rs1610265	T	0.0832	4e-19	8.931	z score decrease	-8.931	GCST90244093
Peak expiratory flow	3	111785709	rs9843288	A	0.189	2e-09	6.025	z score decrease	-6.025	GCST90244095
Lung function (FEV1/FVC)	3	113232501	rs6769798	A	0.83	1e-12	7.131	z score increase	7.131	GCST90244094
Lung function (FEV1)	3	113282859	rs775230	A	0.669	9e-10	6.124	z score decrease	-6.124	GCST90244092
Lung function (FEV1)	3	119280463	rs16829666	A	0.897	3e-15	7.878	z score increase	7.878	GCST90244092
Lung function (forced vital capacity)	3	122409672	rs10511410	C	0.27	6e-12	6.877	z score decrease	-6.877	GCST90244093
Lung function (FEV1/FVC)	3	128234076	rs6809833	A	0.107	1e-34	12.284	z score increase	12.284	GCST90244094
Lung function (FEV1)	3	134582221	rs754129950	T	0.702	5e-14	7.538	z score decrease	-7.538	GCST90244092
Lung function (FEV1/FVC)	3	138044179	rs182770	A	0.45	4e-09	5.904	z score increase	5.904	GCST90244094
Lung function (forced vital capacity)	3	138359820	rs731632	A	0.331	5e-10	6.207	z score decrease	-6.207	GCST90244093
Peak expiratory flow	3	141431184	rs7625643	A	0.551	8e-13	7.157	z score increase	7.157	GCST90244095
Lung function (forced vital capacity)	3	146906766	chr3:146906766	T	0.143	1e-09	6.055	z score decrease	-6.055	GCST90244093
Lung function (FEV1/FVC)	3	154118510	rs1713831	T	0.119	7e-10	6.156	z score decrease	-6.156	GCST90244094
Lung function (forced vital capacity)	3	158542725	rs4680444	A	0.752	9e-33	11.925	z score increase	11.925	GCST90244093
Lung function (FEV1)	3	168992055	rs879394	T	0.248	7e-36	12.505	z score decrease	-12.505	GCST90244092
Lung function (FEV1/FVC)	3	169011927	rs73166118	T	0.0077	1e-15	8	z score decrease	-8	GCST90244094
Lung function (forced vital capacity)	3	169071917	rs6806825	T	0.375	1e-12	7.129	z score decrease	-7.129	GCST90244093
Lung function (FEV1)	3	169577648	rs78101726	A	0.818	2e-30	11.452	z score increase	11.452	GCST90244092
Lung function (FEV1/FVC)	3	172103100	rs62283811	T	0.0725	3e-16	8.185	z score increase	8.185	GCST90244094
Lung function (FEV1)	3	183845137	rs10937153	A	0.277	8e-10	6.154	z score decrease	-6.154	GCST90244092
Peak expiratory flow	3	185803338	rs7615045	A	0.676	2e-22	9.747	z score increase	9.747	GCST90244095
Lung function (FEV1/FVC)	3	186365822	rs7618021	T	0.341	1e-12	7.103	z score increase	7.103	GCST90244094
Lung function (forced vital capacity)	3	196956325	chr3:196956325	T	0.551	2e-10	6.338	z score increase	6.338	GCST90244093
Peak expiratory flow	4	1712880	chr4:1712880	A	0.336	1e-14	7.694	z score decrease	-7.694	GCST90244095
Lung function (FEV1/FVC)	4	1802549	rs3135877	A	0.0478	8e-17	8.332	z score increase	8.332	GCST90244094
Lung function (FEV1/FVC)	4	2767844	rs6422312	T	0.566	1e-09	6.086	z score decrease	-6.086	GCST90244094
Lung function (forced vital capacity)	4	3493556	rs11733064	C	0.659	1e-17	8.536	z score increase	8.536	GCST90244093
Peak expiratory flow	4	5015156	rs11722554	A	0.0378	2e-33	12.046	z score decrease	-12.046	GCST90244095
Peak expiratory flow	4	5019422	rs35263598	A	0.152	1e-37	12.813	z score decrease	-12.813	GCST90244095
Lung function (FEV1/FVC)	4	6732680	rs17794883	A	0.239	2e-10	6.329	z score increase	6.329	GCST90244094
Lung function (FEV1/FVC)	4	7892687	rs28370977	T	0.48	2e-17	8.483	z score decrease	-8.483	GCST90244094
Peak expiratory flow	4	12836535	rs13150673	T	0.308	1e-13	7.406	z score increase	7.406	GCST90244095
Lung function (forced vital capacity)	4	12919478	rs10489032	T	0.657	7e-13	7.18	z score decrease	-7.18	GCST90244093
Lung function (FEV1/FVC)	4	13233044	rs4565095	A	0.278	2e-09	6.037	z score decrease	-6.037	GCST90244094
Lung function (FEV1/FVC)	4	17086493	chr4:17086493	G	0.216	4e-09	5.891	z score increase	5.891	GCST90244094
Lung function (forced vital capacity)	4	17790626	rs7674450	C	0.187	4e-10	6.273	z score decrease	-6.273	GCST90244093
Lung function (FEV1/FVC)	4	24024858	rs648674	A	0.563	3e-15	7.883	z score increase	7.883	GCST90244094
Lung function (forced vital capacity)	4	25407216	rs34811474	A	0.22	8e-15	7.764	z score increase	7.764	GCST90244093
Lung function (FEV1/FVC)	4	36270218	rs115503647	A	0.95	4e-16	8.145	z score increase	8.145	GCST90244094
Lung function (FEV1/FVC)	4	52929445	rs301127	A	0.757	2e-13	7.331	z score decrease	-7.331	GCST90244094
Lung function (FEV1/FVC)	4	53787069	rs6816871	A	0.533	2e-13	7.334	z score decrease	-7.334	GCST90244094
Lung function (FEV1/FVC)	4	54210178	rs6831380	A	0.237	9e-11	6.486	z score increase	6.486	GCST90244094
Lung function (forced vital capacity)	4	55159194	rs6554237	T	0.5	1e-12	7.098	z score increase	7.098	GCST90244093
Lung function (FEV1)	4	56937339	rs12641030	A	0.554	1e-11	6.788	z score increase	6.788	GCST90244092
Lung function (FEV1/FVC)	4	63057497	rs13147521	A	0.642	1e-09	6.059	z score decrease	-6.059	GCST90244094
Lung function (forced vital capacity)	4	72588281	rs719381	T	0.532	1e-09	6.091	z score increase	6.091	GCST90244093
Lung function (FEV1/FVC)	4	74751362	rs62316311	A	0.227	3e-18	8.727	z score increase	8.727	GCST90244094
Lung function (FEV1/FVC)	4	75280602	rs75169792	A	0.923	3e-11	6.664	z score decrease	-6.664	GCST90244094
Lung function (FEV1/FVC)	4	78487450	rs4975128	A	0.506	2e-21	9.522	z score decrease	-9.522	GCST90244094
Lung function (FEV1)	4	78895447	rs2033061	T	0.929	3e-10	6.279	z score decrease	-6.279	GCST90244092
Peak expiratory flow	4	84378634	rs1442167	C	0.172	9e-15	7.747	z score decrease	-7.747	GCST90244095
Lung function (FEV1)	4	85761968	rs13111662	T	0.618	8e-11	6.503	z score decrease	-6.503	GCST90244092
Lung function (FEV1)	4	87095722	rs236993	T	0.595	1e-10	6.457	z score increase	6.457	GCST90244092
Lung function (FEV1/FVC)	4	88870831	rs7690881	A	0.416	3e-25	10.397	z score increase	10.397	GCST90244094
Lung function (FEV1/FVC)	4	88943295	rs1246642	T	0.747	9e-114	22.668	z score decrease	-22.668	GCST90244094
Peak expiratory flow	4	89090491	rs6825998	T	0.395	2e-15	7.969	z score increase	7.969	GCST90244095
Lung function (forced vital capacity)	4	102267552	rs13107325	T	0.0694	2e-11	6.707	z score increase	6.707	GCST90244093
Lung function (FEV1/FVC)	4	105219344	rs7655890	T	0.684	1e-32	11.907	z score decrease	-11.907	GCST90244094
Lung function (FEV1)	4	105781313	rs541982053	A	0.997	4e-12	6.945	z score decrease	-6.945	GCST90244092
Lung function (FEV1)	4	105893145	rs72673891	A	0.935	4e-48	14.575	z score decrease	-14.575	GCST90244092
Lung function (FEV1/FVC)	4	105897896	rs34712979	A	0.211	9e-141	25.258	z score decrease	-25.258	GCST90244094
Lung function (FEV1/FVC)	4	106227563	rs7340989	A	0.337	1e-09	6.095	z score increase	6.095	GCST90244094
Lung function (forced vital capacity)	4	108545191	rs4266352	A	0.773	2e-09	6.017	z score increase	6.017	GCST90244093
Lung function (FEV1/FVC)	4	123898452	rs62321845	A	0.821	3e-18	8.724	z score increase	8.724	GCST90244094
Lung function (forced vital capacity)	4	124209285	rs6857137	A	0.513	8e-11	6.502	z score decrease	-6.502	GCST90244093
Lung function (FEV1)	4	127731072	rs4834214	A	0.551	3e-13	7.31	z score decrease	-7.31	GCST90244092
Lung function (FEV1/FVC)	4	139391665	rs13119023	A	0.745	8e-11	6.509	z score increase	6.509	GCST90244094
Lung function (FEV1)	4	142975454	rs55909030	T	0.0444	4e-09	5.875	z score increase	5.875	GCST90244092
Lung function (forced vital capacity)	4	144409229	rs34345254	A	0.422	3e-32	11.836	z score increase	11.836	GCST90244093
Lung function (FEV1/FVC)	4	144532413	rs116506616	T	0.0396	5e-26	10.558	z score increase	10.558	GCST90244094
Peak expiratory flow	4	144545526	rs2220516	C	0.857	8e-12	6.846	z score increase	6.846	GCST90244095
Lung function (FEV1/FVC)	4	144548816	rs6537292	T	0.38	2e-226	32.124	z score increase	32.124	GCST90244094
Peak expiratory flow	4	144628816	rs34792358	C	0.429	5e-20	9.164	z score decrease	-9.164	GCST90244095
Lung function (FEV1/FVC)	4	144659138	rs1355601	A	0.431	3e-12	6.959	z score decrease	-6.959	GCST90244094
Lung function (forced vital capacity)	4	144737912	rs11727676	T	0.906	6e-19	8.89	z score increase	8.89	GCST90244093
Lung function (forced vital capacity)	4	150277928	rs2290846	A	0.269	6e-10	6.182	z score increase	6.182	GCST90244093
Lung function (FEV1/FVC)	4	153805482	rs1105491	T	0.746	8e-15	7.761	z score increase	7.761	GCST90244094
Lung function (forced vital capacity)	4	165416648	rs9308105	T	0.328	5e-12	6.905	z score increase	6.905	GCST90244093
Peak expiratory flow	4	173524131	rs62341030	A	0.951	5e-11	6.576	z score increase	6.576	GCST90244095
Lung function (forced vital capacity)	4	173660916	rs10005540	T	0.618	9e-12	6.815	z score increase	6.815	GCST90244093
Lung function (FEV1/FVC)	4	176841823	rs1874540	A	0.266	2e-09	5.981	z score decrease	-5.981	GCST90244094
Peak expiratory flow	4	184478232	rs747694985	T	0.13	3e-09	5.919	z score increase	5.919	GCST90244095
Peak expiratory flow	5	523880	rs10475282	A	0.268	2e-11	6.74	z score decrease	-6.74	GCST90244095
Lung function (FEV1)	5	658045	rs4957082	T	0.191	3e-14	7.599	z score decrease	-7.599	GCST90244092
Lung function (FEV1/FVC)	5	30912207	rs1732925	A	0.313	2e-15	7.925	z score increase	7.925	GCST90244094
Peak expiratory flow	5	32754348	rs147664254	G	0.815	3e-10	6.305	z score increase	6.305	GCST90244095
Peak expiratory flow	5	33098984	rs55948784	A	0.117	7e-18	8.616	z score increase	8.616	GCST90244095
Lung function (forced vital capacity)	5	33351727	rs268715	A	0.141	1e-22	9.804	z score increase	9.804	GCST90244093
Lung function (FEV1/FVC)	5	34627561	rs12189242	A	0.212	9e-13	7.145	z score increase	7.145	GCST90244094
Lung function (FEV1)	5	43473441	rs112126001	A	0.904	2e-21	9.511	z score increase	9.511	GCST90244092
Peak expiratory flow	5	43550979	rs72758686	A	0.0644	4e-10	6.237	z score increase	6.237	GCST90244095
Lung function (forced vital capacity)	5	44352242	rs1448037	T	0.308	3e-28	11.019	z score increase	11.019	GCST90244093
Peak expiratory flow	5	51514213	rs10041288	A	0.604	6e-12	6.885	z score decrease	-6.885	GCST90244095
Peak expiratory flow	5	51978913	chr5:51978913	T	0.267	9e-12	6.829	z score increase	6.829	GCST90244095
Lung function (FEV1/FVC)	5	52891207	rs12522114	A	0.258	7e-47	14.377	z score decrease	-14.377	GCST90244094
Lung function (FEV1/FVC)	5	52897294	rs4074793	A	0.926	7e-14	7.481	z score decrease	-7.481	GCST90244094
Lung function (FEV1/FVC)	5	52919018	rs2279586	A	0.0725	4e-12	6.944	z score increase	6.944	GCST90244094
Lung function (FEV1)	5	52975401	rs34865297	A	0.208	4e-21	9.424	z score increase	9.424	GCST90244092
Lung function (forced vital capacity)	5	54148668	rs2441026	T	0.419	2e-15	7.964	z score increase	7.964	GCST90244093
Lung function (forced vital capacity)	5	62117099	rs4700001	T	0.363	2e-09	6.036	z score increase	6.036	GCST90244093
Lung function (forced vital capacity)	5	64982178	rs1309572	A	0.578	2e-10	6.348	z score decrease	-6.348	GCST90244093
Peak expiratory flow	5	72848178	rs34651	T	0.919	7e-10	6.173	z score increase	6.173	GCST90244095
Peak expiratory flow	5	73285604	rs6452929	A	0.0785	6e-10	6.204	z score increase	6.204	GCST90244095
Lung function (FEV1)	5	77302062	rs35689253	A	0.548	4e-10	6.238	z score increase	6.238	GCST90244092
Lung function (FEV1)	5	77570830	rs13361688	A	0.272	5e-10	6.22	z score decrease	-6.22	GCST90244092
Lung function (forced vital capacity)	5	77851963	rs7700998	A	0.444	3e-10	6.295	z score decrease	-6.295	GCST90244093
Lung function (forced vital capacity)	5	78143883	rs55769512	T	0.797	4e-19	8.93	z score increase	8.93	GCST90244093
Lung function (FEV1)	5	79138468	rs2364596	T	0.385	5e-10	6.233	z score increase	6.233	GCST90244092
Peak expiratory flow	5	79222358	rs62366070	A	0.26	2e-09	6.035	z score decrease	-6.035	GCST90244095
Peak expiratory flow	5	83719029	rs974023	T	0.225	1e-63	16.837	z score increase	16.837	GCST90244095
Peak expiratory flow	5	93107899	rs13177386	A	0.533	3e-21	9.45	z score decrease	-9.45	GCST90244095
Lung function (FEV1/FVC)	5	95695387	rs212996	T	0.593	4e-40	13.264	z score decrease	-13.264	GCST90244094
Lung function (FEV1)	5	98771637	rs2249797	T	0.539	2e-13	7.328	z score increase	7.328	GCST90244092
Lung function (FEV1/FVC)	5	99046290	rs6865618	C	0.676	6e-14	7.503	z score increase	7.503	GCST90244094
Peak expiratory flow	5	119356523	rs1509141	C	0.705	4e-21	9.438	z score increase	9.438	GCST90244095
Lung function (FEV1/FVC)	5	120052964	rs4895231	C	0.432	2e-12	7.056	z score increase	7.056	GCST90244094
Lung function (FEV1/FVC)	5	120759853	rs12517895	C	0.415	3e-18	8.726	z score decrease	-8.726	GCST90244094
Lung function (FEV1/FVC)	5	122080204	rs840467	T	0.183	2e-29	11.273	z score increase	11.273	GCST90244094
Lung function (FEV1/FVC)	5	122081099	rs41490044	A	0.266	7e-14	7.49	z score decrease	-7.49	GCST90244094
Lung function (forced vital capacity)	5	122917907	rs1993876	T	0.298	3e-12	6.957	z score decrease	-6.957	GCST90244093
Lung function (FEV1)	5	123419554	rs566909063	CAA	0.395	2e-14	7.658	z score decrease	-7.658	GCST90244092
Lung function (FEV1/FVC)	5	126305819	chr5:126305819	A	0.463	9e-10	6.132	z score decrease	-6.132	GCST90244094
Lung function (FEV1/FVC)	5	129418124	rs72663375	C	0.122	2e-18	8.789	z score increase	8.789	GCST90244094
Lung function (forced vital capacity)	5	130026751	rs13161173	T	0.324	1e-11	6.764	z score decrease	-6.764	GCST90244093
Lung function (forced vital capacity)	5	132130936	rs3843503	A	0.371	1e-16	8.279	z score decrease	-8.279	GCST90244093
Lung function (FEV1/FVC)	5	132447145	rs4235802	A	0.789	7e-34	12.137	z score increase	12.137	GCST90244094
Peak expiratory flow	5	132459618	rs10477741	T	0.874	1e-09	6.077	z score increase	6.077	GCST90244095
Lung function (FEV1)	5	133083282	rs76495289	A	0.764	5e-20	9.167	z score increase	9.167	GCST90244092
Peak expiratory flow	5	139673854	rs796778052	A	0.666	2e-15	7.928	z score increase	7.928	GCST90244095
Lung function (forced vital capacity)	5	140740014	rs2563291	A	0.464	6e-14	7.508	z score decrease	-7.508	GCST90244093
Lung function (FEV1)	5	142421651	rs253438	A	0.506	1e-13	7.442	z score decrease	-7.442	GCST90244092
Lung function (forced vital capacity)	5	143272796	rs258763	A	0.509	1e-15	8.023	z score decrease	-8.023	GCST90244093
Lung function (FEV1/FVC)	5	148476959	rs7733410	A	0.471	2e-131	24.385	z score increase	24.385	GCST90244094
Lung function (forced vital capacity)	5	148691691	rs10041818	T	0.395	4e-13	7.256	z score increase	7.256	GCST90244093
Lung function (FEV1)	5	148823673	rs35684381	T	0.829	1e-21	9.547	z score decrease	-9.547	GCST90244092
Lung function (FEV1/FVC)	5	148827322	rs1800888	T	0.0146	1e-27	10.913	z score decrease	-10.913	GCST90244094
Lung function (FEV1)	5	149271832	rs62378114	A	0.578	4e-20	9.202	z score increase	9.202	GCST90244092
Lung function (FEV1/FVC)	5	149771108	rs13174179	A	0.324	1e-09	6.051	z score increase	6.051	GCST90244094
Lung function (FEV1/FVC)	5	151186635	rs12657476	T	0.448	1e-09	6.066	z score decrease	-6.066	GCST90244094
Lung function (FEV1/FVC)	5	151217817	rs58707188	T	0.177	3e-19	8.96	z score decrease	-8.96	GCST90244094
Lung function (FEV1)	5	154769505	rs78924036	A	0.0333	3e-09	5.952	z score decrease	-5.952	GCST90244092
Lung function (FEV1/FVC)	5	157481645	rs11134767	T	0.0634	5e-18	8.644	z score decrease	-8.644	GCST90244094
Lung function (FEV1)	5	157491139	rs35413759	A	0.88	2e-09	6.043	z score decrease	-6.043	GCST90244092
Lung function (FEV1/FVC)	5	157517467	rs4331881	T	0.321	4e-72	17.958	z score decrease	-17.958	GCST90244094
Lung function (FEV1/FVC)	5	157595467	rs72811372	A	0.103	7e-15	7.785	z score increase	7.785	GCST90244094
Lung function (forced vital capacity)	5	158941789	rs7443323	A	0.251	1e-18	8.84	z score decrease	-8.84	GCST90244093
Lung function (FEV1/FVC)	5	171474459	rs10059996	T	0.418	2e-41	13.466	z score decrease	-13.466	GCST90244094
Peak expiratory flow	5	173352208	rs11747434	T	0.719	1e-32	11.889	z score decrease	-11.889	GCST90244095
Lung function (FEV1/FVC)	5	177179051	rs2431501	A	0.712	7e-13	7.18	z score decrease	-7.18	GCST90244094
Lung function (FEV1/FVC)	5	179266962	rs17079284	T	0.95	3e-16	8.171	z score decrease	-8.171	GCST90244094
Lung function (FEV1/FVC)	5	180171771	rs79898473	T	0.7	7e-37	12.682	z score decrease	-12.682	GCST90244094
Lung function (FEV1/FVC)	6	688741	rs9502440	T	0.894	1e-09	6.102	z score increase	6.102	GCST90244094
Peak expiratory flow	6	1775202	rs2318089	A	0.285	2e-24	10.217	z score increase	10.217	GCST90244095
Peak expiratory flow	6	2507667	rs11242779	T	0.514	2e-25	10.416	z score increase	10.416	GCST90244095
Lung function (FEV1/FVC)	6	6741699	rs1294417	T	0.509	5e-51	15.02	z score decrease	-15.02	GCST90244094
Lung function (FEV1/FVC)	6	6857407	rs17142630	A	0.87	8e-14	7.476	z score decrease	-7.476	GCST90244094
Lung function (forced vital capacity)	6	7101851	rs675209	T	0.278	8e-11	6.493	z score increase	6.493	GCST90244093
Peak expiratory flow	6	7102367	rs144671758	A	0.944	6e-15	7.814	z score increase	7.814	GCST90244095
Lung function (FEV1/FVC)	6	7109200	rs7451690	T	0.511	2e-38	12.961	z score increase	12.961	GCST90244094
Lung function (FEV1/FVC)	6	7214266	rs17672692	T	0.184	1e-10	6.414	z score decrease	-6.414	GCST90244094
Lung function (FEV1/FVC)	6	7562999	rs2076295	T	0.551	8e-27	10.718	z score decrease	-10.718	GCST90244094
Lung function (forced vital capacity)	6	7710819	rs9392919	A	0.508	3e-23	9.932	z score increase	9.932	GCST90244093
Lung function (forced vital capacity)	6	7792087	rs56180096	T	0.14	2e-40	13.298	z score decrease	-13.298	GCST90244093
Lung function (FEV1/FVC)	6	7958232	rs2023263	T	0.559	4e-09	5.886	z score decrease	-5.886	GCST90244094
Lung function (FEV1)	6	19842430	rs9350191	T	0.867	5e-15	7.835	z score decrease	-7.835	GCST90244092
Lung function (FEV1/FVC)	6	22017509	rs1928168	T	0.552	1e-45	14.174	z score increase	14.174	GCST90244094
Lung function (FEV1)	6	22057337	rs55775505	T	0.313	5e-15	7.836	z score decrease	-7.836	GCST90244092
Lung function (FEV1/FVC)	6	22728267	rs10946577	A	0.736	2e-18	8.764	z score increase	8.764	GCST90244094
Lung function (FEV1/FVC)	6	22749672	rs4077636	A	0.524	5e-11	6.565	z score increase	6.565	GCST90244094
Lung function (forced vital capacity)	6	26206946	rs9393688	A	0.665	2e-10	6.357	z score decrease	-6.357	GCST90244093
Lung function (FEV1)	6	27618441	rs67652222	T	0.107	2e-39	13.141	z score decrease	-13.141	GCST90244092
Peak expiratory flow	6	30386640	rs141748163	T	0.857	8e-56	15.743	z score increase	15.743	GCST90244095
Lung function (FEV1)	6	31302609	rs58490916	T	0.919	1e-11	6.762	z score increase	6.762	GCST90244092
Peak expiratory flow	6	31353724	rs73406410	A	0.89	5e-16	8.119	z score decrease	-8.119	GCST90244095
Lung function (FEV1/FVC)	6	31358354	rs73390208	T	0.269	5e-27	10.76	z score increase	10.76	GCST90244094
Lung function (FEV1/FVC)	6	32049099	rs555613989	A	0.003	3e-25	10.387	z score increase	10.387	GCST90244094
Lung function (FEV1/FVC)	6	32071104	rs146970659	T	0.0059	4e-47	14.418	z score increase	14.418	GCST90244094
Lung function (FEV1/FVC)	6	32183666	rs2070600	T	0.0825	2e-227	32.205	z score increase	32.205	GCST90244094
Lung function (forced vital capacity)	6	32615691	rs9271346	T	0.815	3e-16	8.171	z score decrease	-8.171	GCST90244093
Lung function (FEV1/FVC)	6	32619614	rs9271383	T	0.577	1e-33	12.095	z score decrease	-12.095	GCST90244094
Peak expiratory flow	6	32690067	rs9275211	T	0.785	1e-10	6.437	z score increase	6.437	GCST90244095
Peak expiratory flow	6	33185751	rs9277934	T	0.315	2e-15	7.932	z score decrease	-7.932	GCST90244095
Lung function (FEV1)	6	34222327	rs75104038	A	0.0597	6e-12	6.881	z score increase	6.881	GCST90244092
Lung function (forced vital capacity)	6	34782072	rs9689160	A	0.744	3e-14	7.614	z score increase	7.614	GCST90244093
Lung function (FEV1)	6	35011470	rs72896231	T	0.117	1e-15	8.016	z score decrease	-8.016	GCST90244092
Lung function (forced vital capacity)	6	44928781	rs634789	C	0.538	2e-09	5.994	z score decrease	-5.994	GCST90244093
Lung function (FEV1/FVC)	6	45562734	rs12202314	T	0.684	4e-20	9.185	z score decrease	-9.185	GCST90244094
Peak expiratory flow	6	52404353	rs655113	T	0.706	2e-11	6.725	z score increase	6.725	GCST90244095
Lung function (forced vital capacity)	6	55666445	rs11753370	A	0.684	5e-12	6.91	z score decrease	-6.91	GCST90244093
Lung function (FEV1/FVC)	6	56375157	rs115830429	A	0.0235	2e-15	7.916	z score increase	7.916	GCST90244094
Peak expiratory flow	6	56471608	rs2894837	A	0.631	5e-14	7.541	z score increase	7.541	GCST90244095
Lung function (FEV1/FVC)	6	60376314	rs62401580	T	0.2	2e-09	6.001	z score decrease	-6.001	GCST90244094
Peak expiratory flow	6	61137237	rs371314329	A	0.804	8e-11	6.498	z score increase	6.498	GCST90244095
Lung function (FEV1/FVC)	6	72945610	rs9360621	A	0.8	4e-35	12.375	z score decrease	-12.375	GCST90244094
Lung function (FEV1)	6	75454873	rs12209223	A	0.0993	3e-13	7.305	z score decrease	-7.305	GCST90244092
Lung function (forced vital capacity)	6	80346917	rs723588	T	0.835	6e-10	6.185	z score decrease	-6.185	GCST90244093
Lung function (FEV1/FVC)	6	90296508	rs1504215	A	0.289	2e-11	6.74	z score increase	6.74	GCST90244094
Lung function (forced vital capacity)	6	104942078	rs1475120	A	0.565	9e-13	7.141	z score increase	7.141	GCST90244093
Lung function (FEV1/FVC)	6	108666981	rs2153960	A	0.7	2e-10	6.401	z score increase	6.401	GCST90244094
Lung function (FEV1/FVC)	6	108949453	rs2768551	A	0.199	2e-66	17.227	z score decrease	-17.227	GCST90244094
Lung function (FEV1/FVC)	6	116101684	rs9387383	A	0.558	6e-10	6.185	z score decrease	-6.185	GCST90244094
Lung function (FEV1)	6	116937511	rs6907088	T	0.671	7e-19	8.879	z score increase	8.879	GCST90244092
Lung function (FEV1/FVC)	6	121442860	rs10456939	A	0.215	4e-12	6.951	z score increase	6.951	GCST90244094
Lung function (forced vital capacity)	6	126530014	rs1490384	T	0.571	4e-17	8.403	z score increase	8.403	GCST90244093
Lung function (FEV1/FVC)	6	126773849	rs565692119	CA	0.289	5e-09	5.852	z score decrease	-5.852	GCST90244094
Lung function (forced vital capacity)	6	129501692	rs9321170	A	0.72	5e-12	6.896	z score increase	6.896	GCST90244093
Lung function (FEV1/FVC)	6	130076868	rs7756733	A	0.587	3e-09	5.908	z score increase	5.908	GCST90244094
Lung function (forced vital capacity)	6	130952742	rs9388871	A	0.229	3e-14	7.605	z score increase	7.605	GCST90244093
Peak expiratory flow	6	133696982	rs201395050	CA	0.145	4e-20	9.189	z score decrease	-9.189	GCST90244095
Peak expiratory flow	6	133893387	rs12190287	C	0.63	5e-28	10.97	z score increase	10.97	GCST90244095
Lung function (FEV1)	6	134018127	rs2627237	A	0.586	1e-11	6.799	z score increase	6.799	GCST90244092
Lung function (forced vital capacity)	6	135606388	rs6941396	A	0.305	4e-11	6.589	z score decrease	-6.589	GCST90244093
Lung function (FEV1)	6	139963809	rs623331	T	0.261	2e-18	8.748	z score decrease	-8.748	GCST90244092
Lung function (FEV1/FVC)	6	141011197	rs7740406	T	0.712	5e-10	6.235	z score decrease	-6.235	GCST90244094
Lung function (FEV1)	6	142239820	rs9385988	A	0.659	6e-37	12.704	z score decrease	-12.704	GCST90244092
Lung function (FEV1/FVC)	6	142367832	rs17280293	A	0.973	1e-82	19.259	z score decrease	-19.259	GCST90244094
Lung function (FEV1/FVC)	6	142424746	rs7753012	T	0.613	2e-205	30.58	z score decrease	-30.58	GCST90244094
Lung function (FEV1/FVC)	6	142642394	rs12214216	C	0.906	2e-09	6.043	z score increase	6.043	GCST90244094
Lung function (FEV1/FVC)	6	142744750	chr6:142744750	A	0.997	7e-14	7.483	z score decrease	-7.483	GCST90244094
Lung function (forced vital capacity)	6	143699763	rs9496739	A	0.259	5e-13	7.227	z score decrease	-7.227	GCST90244093
Peak expiratory flow	6	149060745	rs4336467	A	0.367	1e-18	8.823	z score decrease	-8.823	GCST90244095
Peak expiratory flow	6	149436808	rs1001305	A	0.23	6e-10	6.193	z score decrease	-6.193	GCST90244095
Peak expiratory flow	6	151022841	rs1079660	T	0.73	3e-10	6.327	z score increase	6.327	GCST90244095
Peak expiratory flow	6	151796550	rs9479117	T	0.836	5e-14	7.528	z score decrease	-7.528	GCST90244095
Peak expiratory flow	6	152038036	rs2982713	A	0.283	6e-11	6.539	z score decrease	-6.539	GCST90244095
Lung function (FEV1)	6	152271967	rs6904757	A	0.594	2e-11	6.738	z score increase	6.738	GCST90244092
Lung function (FEV1/FVC)	6	154807198	rs9322480	C	0.508	3e-11	6.663	z score decrease	-6.663	GCST90244094
Lung function (forced vital capacity)	6	155116726	rs9371862	T	0.25	2e-12	7.043	z score decrease	-7.043	GCST90244093
Lung function (forced vital capacity)	6	158237756	rs661857	T	0.502	3e-10	6.288	z score decrease	-6.288	GCST90244093
Peak expiratory flow	6	163263395	rs6913469	T	0.27	9e-11	6.477	z score increase	6.477	GCST90244095
Lung function (forced vital capacity)	6	169216017	rs3253	T	0.332	2e-15	7.932	z score increase	7.932	GCST90244093
Lung function (forced vital capacity)	7	1554792	rs10952168	A	0.587	9e-10	6.128	z score increase	6.128	GCST90244093
Lung function (FEV1/FVC)	7	2767615	rs11420712	T	0.726	9e-14	7.449	z score decrease	-7.449	GCST90244094
Lung function (forced vital capacity)	7	6624039	rs940871	A	0.575	4e-12	6.932	z score decrease	-6.932	GCST90244093
Lung function (FEV1/FVC)	7	7217197	rs12702594	T	0.233	5e-13	7.229	z score decrease	-7.229	GCST90244094
Lung function (FEV1/FVC)	7	14866308	rs217554	A	0.615	9e-11	6.479	z score increase	6.479	GCST90244094
Lung function (FEV1)	7	14903539	rs56751608	A	0.668	3e-17	8.438	z score increase	8.438	GCST90244092
Lung function (forced vital capacity)	7	15462527	rs2164394	T	0.761	5e-14	7.524	z score increase	7.524	GCST90244093
Lung function (FEV1/FVC)	7	15809611	rs4721455	T	0.143	1e-15	8.013	z score decrease	-8.013	GCST90244094
Lung function (FEV1)	7	17690778	rs11980271	C	0.676	5e-11	6.57	z score increase	6.57	GCST90244092
Lung function (FEV1)	7	18196884	rs1528683	C	0.883	1e-23	10.043	z score increase	10.043	GCST90244092
Lung function (FEV1)	7	18292773	rs55744175	A	0.214	2e-11	6.677	z score decrease	-6.677	GCST90244092
Lung function (FEV1)	7	19021803	rs10280296	A	0.279	5e-12	6.914	z score increase	6.914	GCST90244092
Lung function (FEV1/FVC)	7	20293478	rs78446889	A	0.0504	5e-11	6.578	z score increase	6.578	GCST90244094
Lung function (FEV1/FVC)	7	20365642	rs3779505	A	0.15	2e-13	7.345	z score increase	7.345	GCST90244094
Lung function (FEV1)	7	20377088	rs12700186	T	0.586	2e-10	6.351	z score decrease	-6.351	GCST90244092
Lung function (FEV1)	7	23444609	rs56685747	A	0.116	3e-11	6.662	z score increase	6.662	GCST90244092
Lung function (FEV1)	7	26793402	rs3801839	A	0.488	1e-12	7.102	z score decrease	-7.102	GCST90244092
Lung function (FEV1/FVC)	7	26856617	rs1391805	A	0.789	1e-11	6.793	z score decrease	-6.793	GCST90244094
Lung function (forced vital capacity)	7	27142710	rs62454414	T	0.866	1e-10	6.472	z score increase	6.472	GCST90244093
Lung function (FEV1)	7	28148187	rs1635851	T	0.596	2e-20	9.284	z score increase	9.284	GCST90244092
Lung function (forced vital capacity)	7	28154778	rs860262	A	0.452	2e-17	8.488	z score increase	8.488	GCST90244093
Lung function (FEV1/FVC)	7	29091337	rs1861116	A	0.922	1e-09	6.066	z score decrease	-6.066	GCST90244094
Lung function (FEV1/FVC)	7	31917937	rs10266620	T	0.821	1e-09	6.064	z score decrease	-6.064	GCST90244094
Lung function (FEV1)	7	33471004	rs6462481	T	0.239	1e-09	6.074	z score decrease	-6.074	GCST90244092
Peak expiratory flow	7	35406974	rs13234350	T	0.68	1e-17	8.573	z score decrease	-8.573	GCST90244095
Lung function (FEV1)	7	39268922	rs3923295	A	0.778	2e-10	6.338	z score decrease	-6.338	GCST90244092
Lung function (forced vital capacity)	7	40807622	rs17770991	T	0.456	7e-11	6.524	z score decrease	-6.524	GCST90244093
Lung function (FEV1)	7	41004585	rs6974297	C	0.429	1e-10	6.438	z score decrease	-6.438	GCST90244092
Lung function (forced vital capacity)	7	41159299	rs29503	T	0.555	3e-09	5.947	z score decrease	-5.947	GCST90244093
Lung function (forced vital capacity)	7	42232498	rs10951676	A	0.667	9e-11	6.478	z score decrease	-6.478	GCST90244093
Lung function (forced vital capacity)	7	44220107	rs1065359	A	0.415	5e-11	6.57	z score increase	6.57	GCST90244093
Lung function (FEV1)	7	46016474	rs10246341	T	0.135	3e-09	5.958	z score increase	5.958	GCST90244092
Lung function (FEV1)	7	46408920	rs17232687	T	0.541	8e-17	8.324	z score decrease	-8.324	GCST90244092
Lung function (forced vital capacity)	7	70440714	rs62455217	T	0.0513	5e-11	6.564	z score increase	6.564	GCST90244093
Lung function (FEV1)	7	73427937	rs42121	T	0.104	4e-10	6.244	z score increase	6.244	GCST90244092
Lung function (FEV1/FVC)	7	74076326	rs1091812	A	0.268	3e-13	7.283	z score increase	7.283	GCST90244094
Lung function (forced vital capacity)	7	83949953	rs797834	A	0.777	3e-09	5.948	z score decrease	-5.948	GCST90244093
Peak expiratory flow	7	84119431	chr7:84119431	A	0.221	2e-16	8.242	z score increase	8.242	GCST90244095
Lung function (FEV1)	7	84925918	rs1534572	A	0.649	3e-19	8.956	z score decrease	-8.956	GCST90244092
Lung function (forced vital capacity)	7	95977312	rs12540849	A	0.241	4e-13	7.267	z score increase	7.267	GCST90244093
Lung function (FEV1/FVC)	7	100022850	rs12531809	T	0.377	2e-31	11.671	z score increase	11.671	GCST90244094
Lung function (FEV1/FVC)	7	101722181	rs2462336	T	0.182	5e-10	6.234	z score decrease	-6.234	GCST90244094
Peak expiratory flow	7	105171682	rs10266871	A	0.346	9e-14	7.45	z score decrease	-7.45	GCST90244095
Lung function (FEV1/FVC)	7	106773623	rs2392929	T	0.809	4e-09	5.905	z score increase	5.905	GCST90244094
Lung function (FEV1/FVC)	7	116791373	rs193686	T	0.716	1e-12	7.121	z score decrease	-7.121	GCST90244094
Lung function (FEV1/FVC)	7	117735320	rs62617115	A	0.963	2e-09	6.017	z score decrease	-6.017	GCST90244094
Lung function (FEV1/FVC)	7	134881320	rs1452909	A	0.226	2e-12	7.062	z score decrease	-7.062	GCST90244094
Lung function (FEV1)	7	139804812	rs2041334	C	0.367	1e-09	6.054	z score decrease	-6.054	GCST90244092
Lung function (forced vital capacity)	7	140860223	rs13227429	T	0.515	1e-14	7.704	z score increase	7.704	GCST90244093
Lung function (forced vital capacity)	7	150845427	rs6977081	T	0.394	3e-09	5.939	z score increase	5.939	GCST90244093
Lung function (FEV1/FVC)	7	155808959	rs1233557	A	0.065	2e-11	6.736	z score increase	6.736	GCST90244094
Lung function (FEV1)	7	156334552	rs12698403	A	0.422	6e-38	12.875	z score decrease	-12.875	GCST90244092
Lung function (FEV1/FVC)	8	8899241	rs9987313	A	0.449	4e-09	5.897	z score decrease	-5.897	GCST90244094
Lung function (FEV1)	8	8913829	rs419425	A	0.628	2e-16	8.227	z score increase	8.227	GCST90244092
Lung function (FEV1/FVC)	8	9158972	rs330937	C	0.578	1e-26	10.704	z score increase	10.704	GCST90244094
Peak expiratory flow	8	9172877	rs453301	T	0.502	2e-11	6.692	z score increase	6.692	GCST90244095
Lung function (FEV1/FVC)	8	13336498	rs6983961	T	0.5	8e-12	6.845	z score increase	6.845	GCST90244094
Lung function (FEV1/FVC)	8	17064504	rs2285261	A	0.398	5e-19	8.911	z score increase	8.911	GCST90244094
Lung function (FEV1/FVC)	8	17886140	rs2073565	T	0.356	3e-13	7.312	z score decrease	-7.312	GCST90244094
Lung function (forced vital capacity)	8	22607647	rs34269854	C	0.32	3e-09	5.913	z score decrease	-5.913	GCST90244093
Lung function (forced vital capacity)	8	24184475	rs62501195	A	0.823	2e-10	6.362	z score decrease	-6.362	GCST90244093
Lung function (FEV1/FVC)	8	38474731	rs881299	T	0.597	5e-10	6.227	z score decrease	-6.227	GCST90244094
Lung function (FEV1)	8	48025668	rs13270953	T	0.242	5e-10	6.22	z score decrease	-6.22	GCST90244092
Lung function (forced vital capacity)	8	48478923	rs10089933	T	0.742	9e-13	7.144	z score increase	7.144	GCST90244093
Peak expiratory flow	8	51910090	rs10101163	A	0.734	2e-09	6.012	z score decrease	-6.012	GCST90244095
Lung function (forced vital capacity)	8	56235824	rs35398666	A	0.871	6e-15	7.806	z score increase	7.806	GCST90244093
Lung function (forced vital capacity)	8	63808136	rs4737183	A	0.484	1e-16	8.307	z score decrease	-8.307	GCST90244093
Lung function (forced vital capacity)	8	68665091	rs974335	A	0.849	2e-14	7.646	z score increase	7.646	GCST90244093
Lung function (FEV1)	8	69454956	rs1441207	C	0.294	3e-18	8.72	z score increase	8.72	GCST90244092
Lung function (FEV1)	8	69464590	rs2244817	T	0.564	3e-12	6.99	z score increase	6.99	GCST90244092
Peak expiratory flow	8	73497617	rs4738376	A	0.859	3e-09	5.912	z score increase	5.912	GCST90244095
Lung function (forced vital capacity)	8	85477174	rs703	T	0.41	2e-11	6.679	z score increase	6.679	GCST90244093
Lung function (FEV1/FVC)	8	96490232	rs2439514	C	0.306	7e-14	7.492	z score decrease	-7.492	GCST90244094
Lung function (FEV1/FVC)	8	102119072	rs659398	T	0.293	2e-23	9.959	z score decrease	-9.959	GCST90244094
Lung function (FEV1)	8	108243503	rs639609	T	0.543	7e-11	6.53	z score decrease	-6.53	GCST90244092
Lung function (FEV1/FVC)	8	108414065	rs1955032	T	0.355	2e-17	8.517	z score increase	8.517	GCST90244094
Lung function (FEV1)	8	116510400	rs28445777	A	0.669	2e-09	5.989	z score decrease	-5.989	GCST90244092
Lung function (FEV1/FVC)	8	125579110	rs1031498	C	0.531	1e-10	6.44	z score increase	6.44	GCST90244094
Lung function (FEV1)	8	129118358	rs6470697	A	0.859	8e-21	9.361	z score decrease	-9.361	GCST90244092
Peak expiratory flow	8	129637266	rs7835737	T	0.579	1e-18	8.796	z score decrease	-8.796	GCST90244095
Lung function (forced vital capacity)	8	130719436	chr8:130719436	G	0.317	5e-09	5.864	z score decrease	-5.864	GCST90244093
Lung function (forced vital capacity)	8	144280310	rs7838717	T	0.407	1e-26	10.704	z score decrease	-10.704	GCST90244093
Lung function (FEV1)	9	1057294	rs72703239	A	0.105	4e-09	5.868	z score increase	5.868	GCST90244092
Lung function (FEV1)	9	1533064	rs1114132	A	0.322	4e-15	7.841	z score decrease	-7.841	GCST90244092
Lung function (FEV1/FVC)	9	4136777	rs612087	T	0.374	4e-34	12.177	z score decrease	-12.177	GCST90244094
Peak expiratory flow	9	4145163	rs17209774	C	0.358	3e-28	11.026	z score decrease	-11.026	GCST90244095
Lung function (forced vital capacity)	9	8102856	rs36140266	A	0.183	1e-11	6.779	z score decrease	-6.779	GCST90244093
Lung function (forced vital capacity)	9	16046294	rs1328296	C	0.478	2e-11	6.748	z score increase	6.748	GCST90244093
Peak expiratory flow	9	16105963	rs11795150	T	0.565	1e-14	7.74	z score increase	7.74	GCST90244095
Lung function (forced vital capacity)	9	16626993	rs7035303	A	0.0477	5e-10	6.214	z score increase	6.214	GCST90244093
Lung function (FEV1)	9	16986114	rs7029491	C	0.657	2e-14	7.644	z score decrease	-7.644	GCST90244092
Lung function (FEV1)	9	18013735	rs7041139	T	0.338	4e-19	8.934	z score decrease	-8.934	GCST90244092
Lung function (FEV1/FVC)	9	23583600	rs980896	A	0.43	2e-28	11.049	z score increase	11.049	GCST90244094
Lung function (forced vital capacity)	9	37753577	rs78591290	A	0.149	4e-09	5.893	z score increase	5.893	GCST90244093
Lung function (FEV1/FVC)	9	71659400	rs7850395	A	0.245	3e-09	5.933	z score increase	5.933	GCST90244094
Lung function (FEV1)	9	81140293	rs62579839	T	0.757	2e-10	6.387	z score decrease	-6.387	GCST90244092
Lung function (FEV1/FVC)	9	82129358	rs7048006	T	0.534	5e-10	6.228	z score increase	6.228	GCST90244094
Lung function (FEV1)	9	82510804	rs10121079	A	0.664	2e-10	6.357	z score increase	6.357	GCST90244092
Lung function (forced vital capacity)	9	83987115	rs796002	C	0.513	1e-09	6.066	z score decrease	-6.066	GCST90244093
Lung function (FEV1/FVC)	9	86296493	rs7874500	C	0.546	9e-12	6.82	z score increase	6.82	GCST90244094
Lung function (forced vital capacity)	9	86471363	rs750188	A	0.565	8e-11	6.5	z score decrease	-6.5	GCST90244093
Lung function (forced vital capacity)	9	89605006	rs3138499	A	0.521	7e-11	6.528	z score increase	6.528	GCST90244093
Lung function (FEV1)	9	92370792	rs10283572	A	0.347	4e-12	6.951	z score increase	6.951	GCST90244092
Lung function (FEV1/FVC)	9	95502660	rs28427480	A	0.905	2e-41	13.491	z score increase	13.491	GCST90244094
Lung function (FEV1)	9	96113992	rs72743972	C	0.831	3e-17	8.437	z score decrease	-8.437	GCST90244092
Lung function (FEV1)	9	96907137	chr9:96907137	G	0.249	5e-10	6.229	z score decrease	-6.229	GCST90244092
Lung function (FEV1)	9	98907106	rs7874187	A	0.623	5e-09	5.855	z score decrease	-5.855	GCST90244092
Lung function (FEV1/FVC)	9	98936134	rs911930	T	0.262	3e-12	6.994	z score decrease	-6.994	GCST90244094
Lung function (forced vital capacity)	9	100593830	rs1628249	T	0.634	5e-11	6.565	z score decrease	-6.565	GCST90244093
Lung function (FEV1/FVC)	9	106709885	rs60568503	A	0.376	1e-29	11.326	z score increase	11.326	GCST90244094
Lung function (FEV1)	9	106757349	rs959064	T	0.852	2e-10	6.394	z score increase	6.394	GCST90244092
Lung function (FEV1/FVC)	9	107408719	rs61147355	A	0.141	5e-17	8.399	z score increase	8.399	GCST90244094
Lung function (forced vital capacity)	9	109196065	rs6415807	A	0.78	1e-10	6.455	z score increase	6.455	GCST90244093
Lung function (forced vital capacity)	9	110668037	rs3001122	A	0.745	6e-10	6.179	z score increase	6.179	GCST90244093
Lung function (FEV1/FVC)	9	116471779	rs10983184	T	0.631	8e-35	12.31	z score increase	12.31	GCST90244094
Lung function (forced vital capacity)	9	116539011	rs76346015	T	0.143	7e-14	7.488	z score increase	7.488	GCST90244093
Peak expiratory flow	9	116648477	rs811689	T	0.444	2e-38	12.963	z score decrease	-12.963	GCST90244095
Lung function (FEV1)	9	116661433	rs1742830	T	0.408	5e-25	10.332	z score increase	10.332	GCST90244092
Lung function (FEV1/FVC)	9	126656169	rs56410689	A	0.842	9e-17	8.315	z score increase	8.315	GCST90244094
Peak expiratory flow	9	133266029	rs782095625	CA	0.679	2e-15	7.923	z score increase	7.923	GCST90244095
Lung function (forced vital capacity)	9	136218808	rs12684650	T	0.283	2e-27	10.83	z score decrease	-10.83	GCST90244093
Lung function (FEV1)	9	140258802	chr9:140258802	A	0.113	5e-12	6.914	z score increase	6.914	GCST90244092
Lung function (FEV1/FVC)	10	5620156	rs7093310	T	0.909	7e-19	8.872	z score increase	8.872	GCST90244094
Lung function (FEV1/FVC)	10	9007290	rs12413578	T	0.0885	4e-11	6.597	z score increase	6.597	GCST90244094
Lung function (FEV1/FVC)	10	12236022	rs7090277	A	0.482	2e-83	19.354	z score increase	19.354	GCST90244094
Lung function (FEV1/FVC)	10	13688034	rs11258524	A	0.789	2e-12	7.055	z score increase	7.055	GCST90244094
Lung function (FEV1/FVC)	10	13877625	rs1881586	T	0.556	2e-18	8.756	z score increase	8.756	GCST90244094
Lung function (FEV1/FVC)	10	15692263	rs77508821	A	0.0801	1e-14	7.712	z score decrease	-7.712	GCST90244094
Lung function (FEV1/FVC)	10	19927318	rs17758689	T	0.0711	2e-13	7.382	z score increase	7.382	GCST90244094
Lung function (FEV1/FVC)	10	20939599	rs11012405	A	0.633	7e-11	6.522	z score decrease	-6.522	GCST90244094
Peak expiratory flow	10	29979336	rs4090359	A	0.574	5e-13	7.214	z score increase	7.214	GCST90244095
Peak expiratory flow	10	30024734	rs55885169	T	0.41	2e-15	7.952	z score increase	7.952	GCST90244095
Lung function (FEV1)	10	31768178	rs2778665	A	0.581	9e-12	6.822	z score decrease	-6.822	GCST90244092
Lung function (FEV1/FVC)	10	32368477	rs11597990	T	0.822	8e-11	6.494	z score decrease	-6.494	GCST90244094
Lung function (FEV1)	10	44631526	rs1002588	A	0.261	4e-09	5.88	z score decrease	-5.88	GCST90244092
Lung function (FEV1)	10	50978258	rs2456758	A	0.115	2e-10	6.383	z score decrease	-6.383	GCST90244092
Lung function (forced vital capacity)	10	62072169	rs35809595	A	0.401	1e-12	7.086	z score decrease	-7.086	GCST90244093
Lung function (FEV1)	10	62489411	rs7083350	T	0.357	2e-10	6.328	z score increase	6.328	GCST90244092
Lung function (FEV1)	10	63273348	rs7909555	T	0.23	2e-24	10.216	z score increase	10.216	GCST90244092
Lung function (FEV1/FVC)	10	63292445	rs10761737	T	0.602	3e-13	7.286	z score increase	7.286	GCST90244094
Lung function (forced vital capacity)	10	68198906	rs12416503	T	0.552	3e-25	10.391	z score increase	10.391	GCST90244093
Lung function (forced vital capacity)	10	71242167	rs879279	A	0.279	1e-09	6.066	z score decrease	-6.066	GCST90244093
Lung function (FEV1)	10	73752694	rs11000765	C	0.65	2e-25	10.431	z score decrease	-10.431	GCST90244092
Lung function (FEV1/FVC)	10	73841656	rs17630952	A	0.193	6e-19	8.901	z score decrease	-8.901	GCST90244094
Lung function (FEV1)	10	76559121	rs2579762	A	0.546	3e-42	13.626	z score increase	13.626	GCST90244092
Lung function (FEV1)	10	77509973	rs3127449	A	0.644	3e-09	5.938	z score increase	5.938	GCST90244092
Peak expiratory flow	10	78320070	chr10:78320070	T	0.487	1e-11	6.794	z score decrease	-6.794	GCST90244095
Lung function (forced vital capacity)	10	79169036	rs1815314	A	0.378	1e-13	7.389	z score increase	7.389	GCST90244093
Lung function (FEV1/FVC)	10	79946568	rs721917	A	0.551	7e-21	9.381	z score increase	9.381	GCST90244094
Lung function (FEV1/FVC)	10	80513323	rs10748526	T	0.2	2e-12	7.027	z score decrease	-7.027	GCST90244094
Lung function (FEV1/FVC)	10	88064490	rs1855971	A	0.851	2e-15	7.974	z score increase	7.974	GCST90244094
Lung function (forced vital capacity)	10	93143758	rs12357018	T	0.664	2e-11	6.726	z score increase	6.726	GCST90244093
Lung function (forced vital capacity)	10	93999648	rs1223589	A	0.205	5e-10	6.22	z score decrease	-6.22	GCST90244093
Lung function (forced vital capacity)	10	98177769	rs9420722	T	0.447	5e-09	5.862	z score decrease	-5.862	GCST90244093
Lung function (forced vital capacity)	10	100687890	rs41310284	A	0.0955	4e-11	6.623	z score increase	6.623	GCST90244093
Lung function (FEV1/FVC)	10	102632823	rs11594179	T	0.208	4e-11	6.596	z score decrease	-6.596	GCST90244094
Lung function (FEV1/FVC)	10	103588736	rs1853842	A	0.384	6e-14	7.511	z score decrease	-7.511	GCST90244094
Lung function (FEV1/FVC)	10	103770328	rs10748849	T	0.385	3e-16	8.18	z score increase	8.18	GCST90244094
Lung function (FEV1)	10	103835672	rs10883922	C	0.605	5e-18	8.661	z score increase	8.661	GCST90244092
Lung function (FEV1)	10	110692374	rs1954179	A	0.701	8e-10	6.142	z score decrease	-6.142	GCST90244092
Lung function (FEV1)	10	121265180	rs4265539	A	0.349	3e-09	5.922	z score decrease	-5.922	GCST90244092
Lung function (FEV1/FVC)	10	121468532	rs6585739	T	0.253	1e-11	6.803	z score increase	6.803	GCST90244094
Lung function (FEV1)	10	121650128	rs7920383	A	0.936	1e-11	6.798	z score decrease	-6.798	GCST90244092
Lung function (forced vital capacity)	10	121677182	rs1693688	T	0.659	1e-09	6.079	z score decrease	-6.079	GCST90244093
Lung function (forced vital capacity)	10	122457898	rs78973239	T	0.901	8e-24	10.064	z score increase	10.064	GCST90244093
Lung function (FEV1/FVC)	10	122538121	rs4279944	T	0.173	6e-14	7.51	z score increase	7.51	GCST90244094
Lung function (FEV1/FVC)	11	4014295	chr11:4014295	G	0.3	4e-10	6.274	z score increase	6.274	GCST90244094
Lung function (FEV1/FVC)	11	8822809	rs10840132	T	0.739	1e-13	7.402	z score increase	7.402	GCST90244094
Lung function (FEV1)	11	9060114	rs7127387	C	0.18	8e-11	6.492	z score increase	6.492	GCST90244092
Lung function (FEV1/FVC)	11	9240945	rs9888193	T	0.694	6e-11	6.55	z score decrease	-6.55	GCST90244094
Lung function (FEV1)	11	10378867	rs2923120	T	0.504	2e-10	6.367	z score decrease	-6.367	GCST90244092
Peak expiratory flow	11	10603599	rs7115735	T	0.447	2e-09	6.018	z score decrease	-6.018	GCST90244095
Lung function (forced vital capacity)	11	12678585	rs7102432	T	0.554	8e-17	8.329	z score increase	8.329	GCST90244093
Lung function (FEV1/FVC)	11	13142643	rs10766050	A	0.509	2e-26	10.62	z score decrease	-10.62	GCST90244094
Lung function (forced vital capacity)	11	16346948	rs75491173	A	0.0519	1e-11	6.797	z score increase	6.797	GCST90244093
Lung function (forced vital capacity)	11	27662071	rs4923464	T	0.242	1e-09	6.051	z score increase	6.051	GCST90244093
Lung function (forced vital capacity)	11	30526356	rs16920880	A	0.732	2e-09	5.981	z score increase	5.981	GCST90244093
Lung function (FEV1)	11	32474659	rs78531912	C	0.961	3e-10	6.298	z score decrease	-6.298	GCST90244092
Lung function (FEV1/FVC)	11	34926845	chr11:34926845	T	0.691	8e-12	6.845	z score decrease	-6.845	GCST90244094
Lung function (FEV1/FVC)	11	35412880	rs2633077	T	0.603	2e-13	7.32	z score decrease	-7.32	GCST90244094
Lung function (forced vital capacity)	11	43665068	rs6485438	A	0.291	3e-21	9.463	z score decrease	-9.463	GCST90244093
Peak expiratory flow	11	44350167	rs10742705	A	0.425	3e-09	5.95	z score increase	5.95	GCST90244095
Lung function (FEV1)	11	45223352	rs10838435	C	0.202	3e-14	7.581	z score increase	7.581	GCST90244092
Lung function (FEV1)	11	46793294	rs79167034	T	0.977	5e-09	5.852	z score increase	5.852	GCST90244092
Peak expiratory flow	11	49307969	rs1164671	T	0.813	1e-09	6.087	z score increase	6.087	GCST90244095
Lung function (FEV1)	11	61938663	rs2736598	T	0.527	6e-10	6.197	z score decrease	-6.197	GCST90244092
Lung function (FEV1)	11	62602409	rs35156678	A	0.314	2e-30	11.456	z score increase	11.456	GCST90244092
Lung function (FEV1/FVC)	11	65563039	rs11227226	T	0.0634	2e-11	6.719	z score increase	6.719	GCST90244094
Lung function (FEV1)	11	66550854	rs57127845	T	0.147	2e-14	7.627	z score increase	7.627	GCST90244092
Lung function (FEV1)	11	68406721	rs4988321	A	0.0495	2e-10	6.383	z score decrease	-6.383	GCST90244092
Peak expiratory flow	11	68438110	rs901823	T	0.672	9e-12	6.824	z score increase	6.824	GCST90244095
Lung function (FEV1)	11	68911250	rs673821	T	0.29	1e-09	6.079	z score increase	6.079	GCST90244092
Lung function (FEV1/FVC)	11	69638462	rs2510461	T	0.542	2e-12	7.072	z score decrease	-7.072	GCST90244094
Lung function (FEV1/FVC)	11	70198345	rs78460763	A	0.164	5e-13	7.223	z score increase	7.223	GCST90244094
Lung function (FEV1/FVC)	11	70407283	rs2298396	T	0.211	3e-11	6.659	z score decrease	-6.659	GCST90244094
Lung function (FEV1/FVC)	11	72376955	chr11:72376955	CA	0.448	3e-11	6.657	z score increase	6.657	GCST90244094
Lung function (FEV1/FVC)	11	73325134	rs2027761	T	0.107	1e-30	11.524	z score increase	11.524	GCST90244094
Lung function (FEV1/FVC)	11	78417289	rs881337	C	0.209	1e-12	7.136	z score decrease	-7.136	GCST90244094
Lung function (FEV1/FVC)	11	86737797	rs11234768	T	0.87	4e-22	9.664	z score increase	9.664	GCST90244094
Lung function (forced vital capacity)	11	89581084	rs12290257	T	0.313	2e-12	7.016	z score decrease	-7.016	GCST90244093
Lung function (FEV1/FVC)	11	95996712	rs10501835	A	0.156	4e-10	6.254	z score increase	6.254	GCST90244094
Lung function (FEV1/FVC)	11	100626559	rs10679701	CATACTT	0.829	4e-14	7.551	z score increase	7.551	GCST90244094
Lung function (FEV1/FVC)	11	110471424	chr11:110471424	A	0.0801	1e-11	6.789	z score decrease	-6.789	GCST90244094
Lung function (FEV1)	11	114160370	rs636406	C	0.641	4e-09	5.881	z score decrease	-5.881	GCST90244092
Lung function (FEV1/FVC)	11	115537961	rs898614	T	0.603	1e-09	6.094	z score increase	6.094	GCST90244094
Peak expiratory flow	11	121719907	rs10790454	A	0.731	8e-13	7.159	z score decrease	-7.159	GCST90244095
Lung function (FEV1/FVC)	11	122799682	rs873590	T	0.255	6e-12	6.883	z score decrease	-6.883	GCST90244094
Lung function (FEV1)	11	126034685	rs79864933	T	0.926	1e-10	6.472	z score increase	6.472	GCST90244092
Lung function (FEV1)	11	126158822	rs563519	T	0.705	2e-25	10.444	z score increase	10.444	GCST90244092
Lung function (forced vital capacity)	11	128511972	rs7108992	A	0.307	6e-16	8.09	z score increase	8.09	GCST90244093
Lung function (forced vital capacity)	11	130428053	rs7927048	C	0.394	1e-14	7.7	z score increase	7.7	GCST90244093
Lung function (FEV1/FVC)	11	132100419	rs7118465	T	0.624	7e-25	10.303	z score decrease	-10.303	GCST90244094
Peak expiratory flow	12	471606	rs12811171	T	0.346	7e-15	7.785	z score decrease	-7.785	GCST90244095
Peak expiratory flow	12	604586	rs2535398	T	0.352	1e-14	7.714	z score increase	7.714	GCST90244095
Lung function (forced vital capacity)	12	1128495	rs10848442	A	0.55	4e-14	7.571	z score increase	7.571	GCST90244093
Lung function (FEV1/FVC)	12	1465365	chr12:1465365	CA	0.902	1e-10	6.44	z score decrease	-6.44	GCST90244094
Lung function (forced vital capacity)	12	2799164	rs56196860	A	0.0295	8e-14	7.477	z score decrease	-7.477	GCST90244093
Lung function (forced vital capacity)	12	3209092	rs2335666	A	0.264	3e-10	6.323	z score decrease	-6.323	GCST90244093
Lung function (forced vital capacity)	12	3281031	rs66462026	T	0.0614	7e-10	6.167	z score increase	6.167	GCST90244093
Lung function (FEV1)	12	4134583	rs12811814	T	0.461	2e-11	6.717	z score increase	6.717	GCST90244092
Lung function (FEV1/FVC)	12	11759457	rs79715891	A	0.164	3e-09	5.942	z score decrease	-5.942	GCST90244094
Lung function (FEV1/FVC)	12	15115865	rs10846139	T	0.535	8e-16	8.061	z score increase	8.061	GCST90244094
Lung function (FEV1/FVC)	12	18906020	rs10743288	A	0.855	3e-10	6.304	z score decrease	-6.304	GCST90244094
Lung function (FEV1/FVC)	12	19655978	rs10841302	C	0.508	8e-13	7.162	z score increase	7.162	GCST90244094
Lung function (FEV1/FVC)	12	20233722	rs274995	T	0.516	6e-16	8.082	z score increase	8.082	GCST90244094
Peak expiratory flow	12	20552381	rs112599355	T	0.953	3e-13	7.318	z score decrease	-7.318	GCST90244095
Lung function (FEV1/FVC)	12	24284994	rs502034	A	0.583	2e-09	5.966	z score decrease	-5.966	GCST90244094
Lung function (FEV1/FVC)	12	27703304	rs11049099	A	0.175	1e-09	6.095	z score decrease	-6.095	GCST90244094
Lung function (forced vital capacity)	12	27857474	rs57380671	T	0.819	7e-18	8.614	z score decrease	-8.614	GCST90244093
Peak expiratory flow	12	28141022	rs10843111	T	0.309	5e-16	8.104	z score increase	8.104	GCST90244095
Lung function (forced vital capacity)	12	28435309	rs7977418	T	0.558	2e-64	16.949	z score increase	16.949	GCST90244093
Peak expiratory flow	12	28762369	rs7974790	T	0.328	4e-11	6.614	z score decrease	-6.614	GCST90244095
Lung function (forced vital capacity)	12	28842828	rs1086014	A	0.0793	7e-11	6.524	z score increase	6.524	GCST90244093
Lung function (forced vital capacity)	12	30701046	rs4930936	T	0.577	5e-12	6.92	z score increase	6.92	GCST90244093
Lung function (forced vital capacity)	12	46392611	rs1125909	A	0.722	3e-09	5.95	z score increase	5.95	GCST90244093
Peak expiratory flow	12	48005245	rs3809324	T	0.217	6e-24	10.099	z score decrease	-10.099	GCST90244095
Lung function (forced vital capacity)	12	50745079	rs1047912	T	0.266	1e-10	6.456	z score increase	6.456	GCST90244093
Lung function (FEV1/FVC)	12	51954475	rs7962469	A	0.363	2e-18	8.738	z score increase	8.738	GCST90244094
Lung function (forced vital capacity)	12	53993593	rs1109391	T	0.599	9e-17	8.313	z score increase	8.313	GCST90244093
Lung function (FEV1/FVC)	12	54034748	rs2071450	T	0.398	9e-19	8.848	z score decrease	-8.848	GCST90244094
Lung function (FEV1/FVC)	12	56080595	rs3741499	T	0.334	3e-16	8.195	z score decrease	-8.195	GCST90244094
Lung function (FEV1/FVC)	12	57133500	rs11172113	T	0.615	2e-30	11.449	z score decrease	-11.449	GCST90244094
Lung function (FEV1/FVC)	12	57333899	rs186767801	A	0.0036	2e-11	6.678	z score increase	6.678	GCST90244094
Lung function (FEV1/FVC)	12	64632562	rs1147107	A	0.655	3e-11	6.63	z score increase	6.63	GCST90244094
Lung function (FEV1)	12	65399373	rs12825748	C	0.306	9e-25	10.276	z score increase	10.276	GCST90244092
Lung function (forced vital capacity)	12	65623681	rs2468384	C	0.204	5e-13	7.216	z score decrease	-7.216	GCST90244093
Lung function (forced vital capacity)	12	65772361	rs76900422	A	0.0504	1e-15	7.988	z score decrease	-7.988	GCST90244093
Lung function (FEV1)	12	66011524	rs1383304	A	0.869	1e-21	9.536	z score increase	9.536	GCST90244092
Lung function (FEV1)	12	69472334	rs2870898	T	0.335	2e-17	8.487	z score decrease	-8.487	GCST90244092
Lung function (FEV1/FVC)	12	69885115	rs1240293	A	0.614	6e-10	6.184	z score increase	6.184	GCST90244094
Peak expiratory flow	12	85326801	rs12820475	T	0.711	2e-16	8.222	z score decrease	-8.222	GCST90244095
Lung function (forced vital capacity)	12	93784722	rs10859579	A	0.529	3e-12	6.984	z score decrease	-6.984	GCST90244093
Lung function (FEV1)	12	95147655	rs6538607	A	0.624	4e-09	5.899	z score increase	5.899	GCST90244092
Lung function (FEV1/FVC)	12	95160995	rs113745635	T	0.205	1e-23	10.011	z score decrease	-10.011	GCST90244094
Lung function (FEV1/FVC)	12	95846563	rs6538676	T	0.176	2e-49	14.788	z score increase	14.788	GCST90244094
Lung function (FEV1/FVC)	12	95850695	rs12827484	A	0.813	2e-10	6.391	z score decrease	-6.391	GCST90244094
Lung function (FEV1/FVC)	12	96083482	rs34769517	A	0.86	1e-11	6.75	z score decrease	-6.75	GCST90244094
Peak expiratory flow	12	102437944	rs10860865	T	0.264	5e-25	10.326	z score increase	10.326	GCST90244095
Lung function (FEV1)	12	110037055	rs35367681	T	0.0468	8e-10	6.154	z score increase	6.154	GCST90244092
Lung function (FEV1)	12	114241063	rs2162319	A	0.837	4e-21	9.432	z score decrease	-9.432	GCST90244092
Lung function (FEV1/FVC)	12	114746248	rs11067278	C	0.403	4e-12	6.936	z score decrease	-6.936	GCST90244094
Lung function (FEV1)	12	114748234	rs11067279	A	0.719	1e-17	8.534	z score decrease	-8.534	GCST90244092
Lung function (forced vital capacity)	12	115062886	rs35506	A	0.679	1e-29	11.312	z score increase	11.312	GCST90244093
Lung function (FEV1/FVC)	12	115512422	rs1874903	T	0.453	2e-14	7.664	z score increase	7.664	GCST90244094
Lung function (FEV1/FVC)	12	117953795	rs12424627	T	0.82	7e-13	7.171	z score increase	7.171	GCST90244094
Lung function (forced vital capacity)	12	121169258	chr12:121169258	G	0.412	1e-10	6.428	z score increase	6.428	GCST90244093
Lung function (FEV1/FVC)	12	123740526	rs7398082	A	0.352	3e-11	6.658	z score increase	6.658	GCST90244094
Lung function (FEV1/FVC)	13	24030824	rs4770557	A	0.4	6e-10	6.197	z score decrease	-6.197	GCST90244094
Lung function (FEV1/FVC)	13	28338316	rs11617354	A	0.97	2e-09	6.014	z score increase	6.014	GCST90244094
Peak expiratory flow	13	32136383	rs7331540	C	0.42	6e-16	8.095	z score decrease	-8.095	GCST90244095
Lung function (FEV1/FVC)	13	44249337	rs9567395	T	0.245	6e-17	8.373	z score decrease	-8.373	GCST90244094
Lung function (FEV1/FVC)	13	49770608	rs4643206	A	0.282	3e-15	7.883	z score increase	7.883	GCST90244094
Lung function (FEV1)	13	49821434	rs716370	A	0.46	2e-09	5.998	z score increase	5.998	GCST90244092
Lung function (FEV1)	13	50081853	rs41284816	T	0.0191	6e-17	8.368	z score increase	8.368	GCST90244092
Lung function (FEV1)	13	50248227	rs2762049	C	0.392	7e-12	6.852	z score decrease	-6.852	GCST90244092
Lung function (FEV1/FVC)	13	50250573	rs112950911	T	0.0664	2e-09	6.008	z score increase	6.008	GCST90244094
Lung function (forced vital capacity)	13	71116596	rs7983362	A	0.637	5e-27	10.761	z score increase	10.761	GCST90244093
Lung function (FEV1/FVC)	13	74325496	rs9600261	A	0.164	5e-15	7.828	z score increase	7.828	GCST90244094
Lung function (FEV1)	13	79893100	rs4885681	T	0.711	5e-11	6.558	z score increase	6.558	GCST90244092
Lung function (FEV1)	13	80132320	rs1215470	T	0.687	7e-11	6.524	z score increase	6.524	GCST90244092
Lung function (FEV1)	13	91783564	rs3012004	A	0.729	4e-12	6.937	z score decrease	-6.937	GCST90244092
Lung function (FEV1/FVC)	13	98983357	rs17785077	A	0.0929	2e-13	7.378	z score decrease	-7.378	GCST90244094
Lung function (FEV1/FVC)	13	109259978	rs9521265	A	0.252	1e-15	7.994	z score increase	7.994	GCST90244094
Lung function (FEV1/FVC)	13	110398773	rs61963203	T	0.979	5e-11	6.579	z score decrease	-6.579	GCST90244094
Peak expiratory flow	13	110445879	rs4103	T	0.54	2e-11	6.733	z score increase	6.733	GCST90244095
Peak expiratory flow	14	22836440	rs1004030	T	0.576	1e-09	6.114	z score increase	6.114	GCST90244095
Lung function (FEV1/FVC)	14	22934519	rs4982712	A	0.371	4e-12	6.936	z score decrease	-6.936	GCST90244094
Lung function (FEV1)	14	26712315	rs12587896	A	0.296	1e-09	6.08	z score decrease	-6.08	GCST90244092
Lung function (forced vital capacity)	14	31005015	rs179705	C	0.468	1e-09	6.114	z score decrease	-6.114	GCST90244093
Lung function (FEV1/FVC)	14	32437880	rs1957014	A	0.274	6e-11	6.54	z score decrease	-6.54	GCST90244094
Lung function (FEV1/FVC)	14	35420317	rs12434023	C	0.366	1e-10	6.419	z score decrease	-6.419	GCST90244094
Lung function (FEV1/FVC)	14	36217398	rs10132289	T	0.554	5e-10	6.231	z score increase	6.231	GCST90244094
Lung function (forced vital capacity)	14	36980675	rs2180599	T	0.698	4e-11	6.604	z score increase	6.604	GCST90244093
Lung function (forced vital capacity)	14	50188639	rs72681869	C	0.0098	1e-13	7.427	z score increase	7.427	GCST90244093
Lung function (FEV1/FVC)	14	53952388	rs35107139	A	0.584	5e-32	11.776	z score increase	11.776	GCST90244094
Lung function (forced vital capacity)	14	61113145	rs11624778	A	0.298	9e-10	6.122	z score decrease	-6.122	GCST90244093
Lung function (FEV1)	14	68133280	rs2767368	A	0.87	9e-10	6.122	z score increase	6.122	GCST90244092
Peak expiratory flow	14	73824982	rs4899483	T	0.723	1e-09	6.046	z score increase	6.046	GCST90244095
Lung function (forced vital capacity)	14	74348536	rs2286425	T	0.529	3e-21	9.473	z score decrease	-9.473	GCST90244093
Lung function (FEV1)	14	74438928	rs7144263	T	0.538	7e-14	7.482	z score decrease	-7.482	GCST90244092
Lung function (FEV1/FVC)	14	74518841	rs4899518	A	0.206	1e-10	6.423	z score decrease	-6.423	GCST90244094
Lung function (forced vital capacity)	14	74555835	rs57176747	A	0.493	5e-09	5.855	z score decrease	-5.855	GCST90244093
Lung function (FEV1/FVC)	14	74761944	rs7146395	A	0.318	5e-11	6.559	z score increase	6.559	GCST90244094
Lung function (FEV1/FVC)	14	76123028	rs2543358	A	0.166	3e-11	6.625	z score increase	6.625	GCST90244094
Lung function (FEV1/FVC)	14	77050805	rs11622562	T	0.349	7e-10	6.178	z score increase	6.178	GCST90244094
Lung function (FEV1/FVC)	14	83852813	rs1698241	A	0.319	3e-22	9.698	z score decrease	-9.698	GCST90244094
Lung function (FEV1/FVC)	14	90665621	rs10149267	T	0.257	9e-12	6.822	z score decrease	-6.822	GCST90244094
Lung function (FEV1)	14	92043948	rs60165532	A	0.384	4e-13	7.27	z score increase	7.27	GCST90244092
Lung function (forced vital capacity)	14	92631994	rs11621587	C	0.15	3e-35	12.402	z score increase	12.402	GCST90244093
Lung function (FEV1/FVC)	14	93045296	rs35584079	A	0.128	3e-27	10.829	z score decrease	-10.829	GCST90244094
Lung function (forced vital capacity)	14	93844546	rs8013664	A	0.849	1e-09	6.074	z score decrease	-6.074	GCST90244093
Lung function (FEV1)	14	102086438	rs3736807	T	0.174	1e-10	6.42	z score increase	6.42	GCST90244092
Lung function (FEV1/FVC)	14	104817536	rs76751100	A	0.915	4e-09	5.906	z score decrease	-5.906	GCST90244094
Lung function (FEV1)	15	37864217	rs11857353	A	0.352	7e-10	6.171	z score increase	6.171	GCST90244092
Lung function (forced vital capacity)	15	39576356	rs8036633	A	0.147	3e-11	6.667	z score decrease	-6.667	GCST90244093
Lung function (FEV1/FVC)	15	40104990	rs34245505	C	0.816	1e-15	8.018	z score decrease	-8.018	GCST90244094
Lung function (FEV1)	15	40424054	rs2304645	C	0.544	2e-11	6.736	z score decrease	-6.736	GCST90244092
Lung function (forced vital capacity)	15	40962955	rs4924522	T	0.569	5e-18	8.644	z score decrease	-8.644	GCST90244093
Lung function (FEV1/FVC)	15	41554978	rs9944249	T	0.38	4e-24	10.126	z score increase	10.126	GCST90244094
Lung function (FEV1/FVC)	15	48707091	chr15:48707091	T	0.871	1e-09	6.109	z score increase	6.109	GCST90244094
Lung function (FEV1/FVC)	15	49117330	rs79234094	A	0.252	3e-16	8.18	z score increase	8.18	GCST90244094
Lung function (FEV1/FVC)	15	49419900	rs1429555	T	0.0852	8e-33	11.936	z score increase	11.936	GCST90244094
Peak expiratory flow	15	49632600	chr15:49632600	G	0.31	2e-17	8.515	z score increase	8.515	GCST90244095
Lung function (FEV1)	15	50031157	rs7165755	T	0.348	7e-11	6.527	z score decrease	-6.527	GCST90244092
Lung function (FEV1/FVC)	15	51050963	chr15:51050963	T	0.224	4e-10	6.244	z score decrease	-6.244	GCST90244094
Lung function (forced vital capacity)	15	51349799	rs2445772	C	0.305	9e-13	7.142	z score decrease	-7.142	GCST90244093
Lung function (FEV1)	15	52864618	rs2456513	A	0.694	4e-10	6.247	z score increase	6.247	GCST90244092
Lung function (forced vital capacity)	15	60902209	rs4774377	A	0.553	6e-10	6.187	z score increase	6.187	GCST90244093
Lung function (FEV1/FVC)	15	63069063	rs2173982	C	0.671	7e-10	6.169	z score decrease	-6.169	GCST90244094
Lung function (FEV1/FVC)	15	63539785	rs2058914	A	0.608	2e-19	9.042	z score decrease	-9.042	GCST90244094
Lung function (FEV1/FVC)	15	63581069	rs7168903	A	0.278	4e-11	6.599	z score decrease	-6.599	GCST90244094
Lung function (FEV1)	15	64875059	rs12443470	C	0.596	3e-11	6.67	z score increase	6.67	GCST90244092
Peak expiratory flow	15	66748772	rs11638259	A	0.653	6e-12	6.873	z score increase	6.873	GCST90244095
Lung function (FEV1/FVC)	15	67159072	rs72743467	A	0.826	1e-12	7.102	z score increase	7.102	GCST90244094
Lung function (FEV1/FVC)	15	67165360	rs35874463	A	0.945	5e-11	6.559	z score increase	6.559	GCST90244094
Lung function (forced vital capacity)	15	67347791	rs35688953	T	0.726	7e-20	9.134	z score increase	9.134	GCST90244093
Lung function (FEV1)	15	68046368	rs62002446	A	0.272	1e-09	6.053	z score increase	6.053	GCST90244092
Peak expiratory flow	15	71316967	rs4337253	C	0.337	3e-59	16.236	z score decrease	-16.236	GCST90244095
Lung function (FEV1)	15	71320058	rs1441357	A	0.0958	5e-10	6.232	z score decrease	-6.232	GCST90244092
Lung function (FEV1/FVC)	15	71380846	rs2415116	T	0.207	6e-174	28.116	z score decrease	-28.116	GCST90244094
Lung function (FEV1)	15	71381439	rs2165489	T	0.209	3e-33	12.027	z score decrease	-12.027	GCST90244092
Lung function (FEV1/FVC)	15	71512667	rs7183859	T	0.162	2e-35	12.411	z score decrease	-12.411	GCST90244094
Lung function (FEV1/FVC)	15	73640205	rs77805607	T	0.967	9e-11	6.483	z score decrease	-6.483	GCST90244094
Lung function (forced vital capacity)	15	73933797	rs8027022	A	0.516	4e-18	8.676	z score increase	8.676	GCST90244093
Lung function (forced vital capacity)	15	74723851	rs4646421	A	0.144	2e-09	5.995	z score decrease	-5.995	GCST90244093
Peak expiratory flow	15	74787133	rs34933034	A	0.152	5e-15	7.825	z score increase	7.825	GCST90244095
Peak expiratory flow	15	76345820	rs1875884	T	0.504	2e-22	9.729	z score increase	9.729	GCST90244095
Lung function (FEV1/FVC)	15	76549314	rs71405216	T	0.532	3e-12	7.002	z score decrease	-7.002	GCST90244094
Lung function (FEV1/FVC)	15	77071109	rs11072641	T	0.362	8e-26	10.502	z score decrease	-10.502	GCST90244094
Peak expiratory flow	15	77523491	rs12904212	A	0.334	9e-11	6.481	z score decrease	-6.481	GCST90244095
Lung function (FEV1)	15	82834035	rs12903359	A	0.479	6e-19	8.889	z score decrease	-8.889	GCST90244092
Lung function (FEV1/FVC)	15	83605839	rs1896797	A	0.512	2e-39	13.151	z score increase	13.151	GCST90244094
Lung function (FEV1)	15	83669499	rs147726586	A	0.0882	4e-09	5.902	z score increase	5.902	GCST90244092
Lung function (FEV1/FVC)	15	83903704	rs66990951	A	0.607	3e-14	7.581	z score decrease	-7.581	GCST90244094
Peak expiratory flow	15	88843421	rs34949187	A	0.181	3e-14	7.585	z score increase	7.585	GCST90244095
Peak expiratory flow	15	95732013	rs2567442	A	0.719	5e-10	6.235	z score decrease	-6.235	GCST90244095
Lung function (FEV1/FVC)	15	95767490	rs2397971	T	0.654	1e-09	6.069	z score increase	6.069	GCST90244094
Peak expiratory flow	15	98961833	rs2684787	T	0.245	3e-20	9.232	z score decrease	-9.232	GCST90244095
Lung function (FEV1/FVC)	15	99146746	rs8039637	T	0.128	8e-15	7.762	z score decrease	-7.762	GCST90244094
Lung function (FEV1)	15	99692032	rs28405185	A	0.228	2e-18	8.781	z score increase	8.781	GCST90244092
Peak expiratory flow	16	984675	rs36079112	A	0.0792	7e-10	6.158	z score decrease	-6.158	GCST90244095
Peak expiratory flow	16	2090679	rs10960	T	0.816	1e-09	6.061	z score increase	6.061	GCST90244095
Lung function (FEV1/FVC)	16	2317763	rs149989682	A	0.0061	2e-10	6.375	z score decrease	-6.375	GCST90244094
Lung function (forced vital capacity)	16	3533173	rs3751837	T	0.227	6e-39	13.059	z score decrease	-13.059	GCST90244093
Lung function (FEV1/FVC)	16	4311137	rs56104880	T	0.691	5e-14	7.532	z score increase	7.532	GCST90244094
Lung function (forced vital capacity)	16	8569748	rs7198383	T	0.702	6e-13	7.205	z score increase	7.205	GCST90244093
Lung function (forced vital capacity)	16	10043242	rs7190960	A	0.296	2e-10	6.398	z score increase	6.398	GCST90244093
Lung function (FEV1/FVC)	16	10647125	rs78442819	C	0.167	6e-31	11.568	z score decrease	-11.568	GCST90244094
Lung function (FEV1)	16	11116736	rs9931657	T	0.0787	2e-09	5.974	z score decrease	-5.974	GCST90244092
Lung function (FEV1)	16	28835925	rs12928404	T	0.584	6e-14	7.515	z score increase	7.515	GCST90244092
Lung function (FEV1)	16	30978537	rs4889525	T	0.337	1e-27	10.909	z score decrease	-10.909	GCST90244092
Lung function (forced vital capacity)	16	50155018	rs76219171	A	0.0595	1e-11	6.778	z score decrease	-6.778	GCST90244093
Lung function (FEV1/FVC)	16	53901495	rs35420030	T	0.948	8e-18	8.596	z score decrease	-8.596	GCST90244094
Lung function (FEV1/FVC)	16	57995042	rs1055273	A	0.0818	3e-16	8.177	z score increase	8.177	GCST90244094
Lung function (FEV1/FVC)	16	58031555	rs4784886	A	0.68	7e-48	14.537	z score increase	14.537	GCST90244094
Lung function (FEV1/FVC)	16	58041331	rs41390948	T	0.0148	3e-12	6.961	z score increase	6.961	GCST90244094
Lung function (FEV1/FVC)	16	67617976	rs16957489	A	0.123	3e-18	8.728	z score increase	8.728	GCST90244094
Lung function (forced vital capacity)	16	69889430	rs7196842	T	0.361	2e-31	11.673	z score increase	11.673	GCST90244093
Lung function (forced vital capacity)	16	73061367	rs370240672	T	0.966	3e-10	6.31	z score increase	6.31	GCST90244093
Lung function (FEV1/FVC)	16	75218429	rs8056814	A	0.1	1e-10	6.459	z score decrease	-6.459	GCST90244094
Lung function (FEV1/FVC)	16	75397365	rs11864587	A	0.58	2e-64	16.955	z score decrease	-16.955	GCST90244094
Lung function (FEV1)	16	78191736	rs2345443	A	0.302	7e-18	8.612	z score increase	8.612	GCST90244092
Lung function (FEV1)	16	79138168	rs1424113	A	0.853	3e-13	7.311	z score decrease	-7.311	GCST90244092
Peak expiratory flow	16	79204666	rs71398138	A	0.862	1e-11	6.79	z score increase	6.79	GCST90244095
Lung function (forced vital capacity)	16	81482035	rs35081994	T	0.437	1e-10	6.413	z score increase	6.413	GCST90244093
Lung function (forced vital capacity)	16	81707224	rs67721827	T	0.686	4e-09	5.877	z score increase	5.877	GCST90244093
Lung function (FEV1/FVC)	16	86369466	rs17263532	A	0.892	5e-13	7.223	z score increase	7.223	GCST90244094
Lung function (FEV1)	16	86534724	rs16941442	A	0.689	9e-16	8.034	z score increase	8.034	GCST90244092
Lung function (FEV1)	16	88746274	rs4782399	C	0.83	4e-13	7.265	z score increase	7.265	GCST90244092
Lung function (forced vital capacity)	17	1470224	rs9905106	T	0.306	3e-09	5.955	z score increase	5.955	GCST90244093
Lung function (forced vital capacity)	17	2062958	rs3803809	A	0.797	8e-10	6.153	z score increase	6.153	GCST90244093
Lung function (FEV1/FVC)	17	2150626	rs11657636	T	0.667	1e-15	7.984	z score decrease	-7.984	GCST90244094
Lung function (FEV1/FVC)	17	3979319	rs8082036	C	0.482	4e-24	10.142	z score increase	10.142	GCST90244094
Lung function (FEV1)	17	6566473	rs4796334	A	0.476	9e-13	7.145	z score decrease	-7.145	GCST90244092
Lung function (forced vital capacity)	17	7261244	rs222857	T	0.541	7e-13	7.173	z score decrease	-7.173	GCST90244093
Lung function (FEV1)	17	7542085	rs62059798	T	0.12	4e-12	6.942	z score decrease	-6.942	GCST90244092
Lung function (FEV1/FVC)	17	12290127	rs750065349	G	0.479	5e-19	8.902	z score increase	8.902	GCST90244094
Lung function (FEV1/FVC)	17	12523032	rs56130357	T	0.952	2e-13	7.358	z score decrease	-7.358	GCST90244094
Lung function (forced vital capacity)	17	16042632	rs3785631	A	0.529	1e-12	7.107	z score increase	7.107	GCST90244093
Lung function (FEV1/FVC)	17	18051221	rs4925137	A	0.204	6e-12	6.886	z score increase	6.886	GCST90244094
Lung function (FEV1/FVC)	17	29653867	rs1808923	T	0.497	2e-46	14.313	z score decrease	-14.313	GCST90244094
Lung function (FEV1)	17	30729323	rs8069884	T	0.163	2e-20	9.264	z score increase	9.264	GCST90244092
Lung function (forced vital capacity)	17	30936682	rs8067252	T	0.21	1e-25	10.477	z score increase	10.477	GCST90244093
Lung function (FEV1/FVC)	17	31907829	rs7209766	A	0.181	2e-10	6.402	z score increase	6.402	GCST90244094
Lung function (FEV1)	17	38699598	rs68075021	T	0.866	4e-17	8.411	z score increase	8.411	GCST90244092
Lung function (FEV1/FVC)	17	38759287	rs35246838	T	0.873	7e-36	12.508	z score increase	12.508	GCST90244094
Lung function (FEV1/FVC)	17	40196492	rs143470463	A	0.844	1e-13	7.447	z score increase	7.447	GCST90244094
Peak expiratory flow	17	44104576	chr17:44104576	CCTT	0.775	3e-18	8.708	z score increase	8.708	GCST90244095
Lung function (FEV1)	17	45762585	rs11079718	A	0.789	7e-60	16.321	z score increase	16.321	GCST90244092
Lung function (FEV1/FVC)	17	48429091	rs78035627	T	0.163	3e-09	5.944	z score decrease	-5.944	GCST90244094
Lung function (FEV1)	17	48470019	rs7211143	A	0.709	1e-22	9.792	z score decrease	-9.792	GCST90244092
Peak expiratory flow	17	48503822	rs4793870	T	0.373	6e-14	7.504	z score increase	7.504	GCST90244095
Lung function (FEV1)	17	48596256	rs61585154	A	0.0325	2e-12	7.041	z score increase	7.041	GCST90244092
Lung function (FEV1/FVC)	17	49370984	rs12952581	A	0.332	4e-11	6.608	z score decrease	-6.608	GCST90244094
Lung function (FEV1/FVC)	17	49830279	rs7221118	T	0.737	6e-11	6.547	z score decrease	-6.547	GCST90244094
Lung function (FEV1)	17	56221740	rs12453947	T	0.379	3e-21	9.449	z score increase	9.449	GCST90244092
Peak expiratory flow	17	56596611	rs62074819	T	0.502	9e-34	12.118	z score decrease	-12.118	GCST90244095
Lung function (forced vital capacity)	17	56615886	rs17220159	T	0.946	1e-10	6.425	z score increase	6.425	GCST90244093
Peak expiratory flow	17	56699494	rs227728	A	0.333	5e-15	7.817	z score decrease	-7.817	GCST90244095
Lung function (FEV1/FVC)	17	61208902	rs11651885	A	0.766	2e-28	11.059	z score decrease	-11.059	GCST90244094
Lung function (forced vital capacity)	17	61419288	rs2079795	T	0.338	5e-20	9.163	z score decrease	-9.163	GCST90244093
Lung function (FEV1/FVC)	17	62642697	rs12452590	T	0.611	4e-19	8.945	z score increase	8.945	GCST90244094
Lung function (FEV1)	17	63932910	rs3815358	A	0.399	2e-11	6.733	z score decrease	-6.733	GCST90244092
Lung function (forced vital capacity)	17	64249960	chr17:64249960	T	0.278	7e-11	6.514	z score increase	6.514	GCST90244093
Lung function (FEV1/FVC)	17	64506317	rs1991401	A	0.679	2e-09	6.022	z score decrease	-6.022	GCST90244094
Lung function (FEV1/FVC)	17	64713703	rs11651681	T	0.747	5e-14	7.534	z score increase	7.534	GCST90244094
Lung function (FEV1/FVC)	17	68019890	rs62086903	T	0.712	6e-12	6.877	z score decrease	-6.877	GCST90244094
Lung function (forced vital capacity)	17	70981343	rs8073559	A	0.189	3e-18	8.732	z score decrease	-8.732	GCST90244093
Peak expiratory flow	17	71205670	rs6501455	A	0.506	1e-44	14.03	z score increase	14.03	GCST90244095
Peak expiratory flow	17	71375177	rs996865	T	0.0791	3e-38	12.922	z score decrease	-12.922	GCST90244095
Lung function (forced vital capacity)	17	71423531	rs7207973	T	0.058	2e-10	6.399	z score increase	6.399	GCST90244093
Peak expiratory flow	17	71438857	rs528720317	A	0.0057	2e-10	6.337	z score increase	6.337	GCST90244095
Peak expiratory flow	17	71975781	rs75558990	T	0.951	5e-11	6.576	z score increase	6.576	GCST90244095
Lung function (FEV1/FVC)	17	72038246	rs9898839	C	0.433	5e-10	6.216	z score decrease	-6.216	GCST90244094
Lung function (forced vital capacity)	17	72085225	rs982534	T	0.57	4e-14	7.55	z score increase	7.55	GCST90244093
Lung function (FEV1)	17	75529589	rs9892893	T	0.292	2e-16	8.204	z score increase	8.204	GCST90244092
Lung function (FEV1)	17	77419949	rs103458	A	0.598	6e-10	6.194	z score decrease	-6.194	GCST90244092
Lung function (FEV1/FVC)	17	79182386	rs2703552	A	0.841	9e-10	6.131	z score increase	6.131	GCST90244094
Lung function (FEV1)	17	79799519	rs1105820	T	0.502	4e-09	5.878	z score increase	5.878	GCST90244092
Lung function (FEV1)	17	82001827	rs9912553	C	0.318	3e-15	7.914	z score decrease	-7.914	GCST90244092
Lung function (forced vital capacity)	17	82032852	rs72861739	T	0.0877	6e-27	10.749	z score increase	10.749	GCST90244093
Lung function (forced vital capacity)	18	208222	rs545447	A	0.536	5e-11	6.584	z score increase	6.584	GCST90244093
Lung function (FEV1)	18	8800725	rs631126	T	0.282	2e-30	11.472	z score decrease	-11.472	GCST90244092
Peak expiratory flow	18	10078074	rs8089099	A	0.271	6e-32	11.766	z score increase	11.766	GCST90244095
Peak expiratory flow	18	10458259	rs12606657	A	0.197	4e-09	5.876	z score decrease	-5.876	GCST90244095
Lung function (FEV1)	18	22452891	rs4800410	A	0.556	8e-22	9.602	z score decrease	-9.602	GCST90244092
Lung function (forced vital capacity)	18	22693953	chr18:22693953	CT	0.544	2e-11	6.704	z score increase	6.704	GCST90244093
Lung function (FEV1)	18	23155444	rs4369779	T	0.209	2e-14	7.641	z score increase	7.641	GCST90244092
Lung function (forced vital capacity)	18	24604521	rs72880445	T	0.166	3e-12	6.959	z score increase	6.959	GCST90244093
Lung function (FEV1)	18	32387370	rs16963287	A	0.834	4e-10	6.251	z score decrease	-6.251	GCST90244092
Lung function (forced vital capacity)	18	40522516	rs4644921	A	0.279	2e-09	6.001	z score increase	6.001	GCST90244093
Lung function (FEV1/FVC)	18	40702522	chr18:40702522	A	0.389	5e-09	5.863	z score decrease	-5.863	GCST90244094
Lung function (FEV1)	18	45247933	rs9807668	T	0.0838	2e-11	6.695	z score increase	6.695	GCST90244092
Lung function (forced vital capacity)	18	53049353	rs6508190	A	0.415	1e-11	6.811	z score decrease	-6.811	GCST90244093
Lung function (forced vital capacity)	18	55899240	rs2202572	A	0.28	2e-12	7.042	z score increase	7.042	GCST90244093
Lung function (forced vital capacity)	18	60116885	rs145951492	G	0.788	5e-13	7.227	z score increase	7.227	GCST90244093
Lung function (forced vital capacity)	19	1424889	rs698748	A	0.409	1e-09	6.101	z score decrease	-6.101	GCST90244093
Lung function (FEV1/FVC)	19	1866164	rs10403924	T	0.195	2e-11	6.691	z score increase	6.691	GCST90244094
Lung function (FEV1/FVC)	19	2160530	rs3803915	A	0.138	3e-09	5.913	z score increase	5.913	GCST90244094
Peak expiratory flow	19	3471615	chr19:3471615	CAA	0.602	2e-09	6.044	z score decrease	-6.044	GCST90244095
Lung function (forced vital capacity)	19	5945557	rs7252993	C	0.316	7e-15	7.794	z score decrease	-7.794	GCST90244093
Lung function (FEV1/FVC)	19	7412523	rs34271378	A	0.595	1e-11	6.809	z score increase	6.809	GCST90244094
Peak expiratory flow	19	8109840	rs11672038	T	0.384	3e-09	5.919	z score decrease	-5.919	GCST90244095
Lung function (forced vital capacity)	19	8605262	rs62621197	T	0.0317	1e-12	7.096	z score decrease	-7.096	GCST90244093
Lung function (FEV1)	19	10700991	rs4804520	T	0.526	2e-14	7.662	z score decrease	-7.662	GCST90244092
Lung function (FEV1)	19	12398722	rs4804181	A	0.747	1e-09	6.107	z score decrease	-6.107	GCST90244092
Peak expiratory flow	19	12988179	rs11881865	C	0.0422	5e-12	6.897	z score decrease	-6.897	GCST90244095
Lung function (FEV1/FVC)	19	13839392	rs62122064	A	0.771	2e-12	7.023	z score increase	7.023	GCST90244094
Lung function (forced vital capacity)	19	18424797	rs28534973	T	0.207	3e-10	6.306	z score increase	6.306	GCST90244093
Lung function (FEV1/FVC)	19	31336792	rs2909	A	0.821	6e-34	12.146	z score increase	12.146	GCST90244094
Lung function (forced vital capacity)	19	31813874	rs278233	A	0.844	9e-11	6.488	z score increase	6.488	GCST90244093
Lung function (forced vital capacity)	19	36390741	rs2967516	A	0.72	5e-10	6.213	z score decrease	-6.213	GCST90244093
Lung function (FEV1/FVC)	19	40611394	rs34093919	A	0.0123	4e-51	15.042	z score increase	15.042	GCST90244094
Lung function (forced vital capacity)	19	40620235	rs28571670	A	0.592	9e-21	9.346	z score decrease	-9.346	GCST90244093
Lung function (FEV1)	19	41900191	rs34770406	A	0.154	9e-10	6.12	z score decrease	-6.12	GCST90244092
Lung function (FEV1)	19	45749075	rs116959973	A	0.742	3e-11	6.671	z score decrease	-6.671	GCST90244092
Lung function (FEV1/FVC)	19	45799116	rs7252126	A	0.335	2e-38	12.963	z score increase	12.963	GCST90244094
Lung function (FEV1/FVC)	19	54286629	rs377556	T	0.303	3e-09	5.917	z score decrease	-5.917	GCST90244094
Lung function (FEV1)	19	55487775	rs8103017	C	0.72	4e-09	5.906	z score increase	5.906	GCST90244092
Lung function (FEV1/FVC)	20	3681495	rs554743	T	0.681	2e-11	6.733	z score increase	6.733	GCST90244094
Lung function (forced vital capacity)	20	6641070	rs1000972	A	0.671	7e-34	12.131	z score increase	12.131	GCST90244093
Lung function (forced vital capacity)	20	7161732	rs35919932	T	0.766	1e-09	6.079	z score increase	6.079	GCST90244093
Peak expiratory flow	20	7369084	rs2423222	T	0.256	6e-10	6.202	z score decrease	-6.202	GCST90244095
Lung function (FEV1/FVC)	20	10780782	rs751859	A	0.212	5e-21	9.416	z score increase	9.416	GCST90244094
Peak expiratory flow	20	13434029	rs6105096	A	0.57	1e-19	9.075	z score decrease	-9.075	GCST90244095
Lung function (FEV1)	20	13577228	rs6079115	T	0.33	1e-13	7.4	z score decrease	-7.4	GCST90244092
Lung function (forced vital capacity)	20	25222256	rs6037062	A	0.532	3e-13	7.275	z score decrease	-7.275	GCST90244093
Lung function (FEV1)	20	25740612	rs6132862	T	0.802	1e-17	8.569	z score increase	8.569	GCST90244092
Lung function (forced vital capacity)	20	31674356	rs6060627	T	0.267	1e-11	6.802	z score decrease	-6.802	GCST90244093
Lung function (FEV1/FVC)	20	32451579	rs910888	A	0.178	2e-18	8.762	z score decrease	-8.762	GCST90244094
Lung function (FEV1/FVC)	20	32821799	rs17123673	A	0.936	5e-10	6.226	z score decrease	-6.226	GCST90244094
Lung function (FEV1/FVC)	20	34551066	rs6120675	T	0.526	3e-14	7.602	z score decrease	-7.602	GCST90244094
Peak expiratory flow	20	34689049	rs2889855	T	0.627	5e-13	7.236	z score increase	7.236	GCST90244095
Lung function (forced vital capacity)	20	34986962	rs3746446	T	0.83	5e-10	6.229	z score increase	6.229	GCST90244093
Lung function (forced vital capacity)	20	35437976	rs143384	A	0.599	1e-33	12.101	z score increase	12.101	GCST90244093
Lung function (FEV1/FVC)	20	45372675	rs2249094	A	0.133	5e-11	6.563	z score decrease	-6.563	GCST90244094
Lung function (forced vital capacity)	20	46844375	rs6018099	A	0.536	9e-10	6.125	z score decrease	-6.125	GCST90244093
Peak expiratory flow	20	46858178	rs12481092	T	0.266	4e-09	5.902	z score increase	5.902	GCST90244095
Lung function (forced vital capacity)	20	46903483	rs6124883	T	0.461	5e-28	10.98	z score decrease	-10.98	GCST90244093
Lung function (forced vital capacity)	20	49061563	rs11906713	T	0.219	5e-14	7.526	z score increase	7.526	GCST90244093
Peak expiratory flow	20	50294777	rs6063498	C	0.337	2e-11	6.721	z score decrease	-6.721	GCST90244095
Lung function (FEV1)	20	52517381	rs6068212	A	0.574	9e-10	6.126	z score decrease	-6.126	GCST90244092
Lung function (forced vital capacity)	20	57749029	rs62205790	T	0.848	1e-09	6.055	z score increase	6.055	GCST90244093
Lung function (FEV1/FVC)	20	62465257	rs6421437	T	0.376	2e-14	7.648	z score decrease	-7.648	GCST90244094
Lung function (FEV1)	20	62475466	rs200383755	C	0.0057	1e-12	7.135	z score decrease	-7.135	GCST90244092
Peak expiratory flow	20	63380027	rs71325435	T	0.269	2e-10	6.347	z score increase	6.347	GCST90244095
Lung function (forced vital capacity)	20	63741353	rs4809221	A	0.636	2e-35	12.419	z score decrease	-12.419	GCST90244093
Lung function (forced vital capacity)	21	26837348	rs13615	A	0.854	8e-13	7.168	z score increase	7.168	GCST90244093
Lung function (FEV1/FVC)	21	33991458	rs11088268	T	0.862	2e-33	12.042	z score decrease	-12.042	GCST90244094
Lung function (FEV1/FVC)	21	34269427	rs2834429	A	0.343	1e-09	6.113	z score decrease	-6.113	GCST90244094
Lung function (FEV1/FVC)	21	34282917	rs743339	T	0.768	7e-30	11.353	z score increase	11.353	GCST90244094
Peak expiratory flow	21	35738435	rs2255731	T	0.441	7e-23	9.853	z score increase	9.853	GCST90244095
Lung function (forced vital capacity)	21	36063638	chr21:36063638	CT	0.671	9e-15	7.755	z score increase	7.755	GCST90244093
Lung function (FEV1)	21	36066523	chr21:36066523	CTGCCTCAGCCTCCGAAAG	0.809	2e-10	6.39	z score increase	6.39	GCST90244092
Lung function (FEV1)	21	40645561	rs73218223	T	0.962	3e-09	5.915	z score increase	5.915	GCST90244092
Lung function (FEV1)	22	17870202	rs7284335	A	0.231	3e-15	7.883	z score decrease	-7.883	GCST90244092
Lung function (FEV1)	22	17951518	rs8135939	A	0.809	6e-29	11.161	z score decrease	-11.161	GCST90244092
Lung function (FEV1/FVC)	22	17954178	rs415651	A	0.488	3e-22	9.695	z score increase	9.695	GCST90244094
Lung function (FEV1/FVC)	22	19766568	rs72646967	A	0.748	5e-13	7.236	z score increase	7.236	GCST90244094
Lung function (FEV1/FVC)	22	19789934	rs5748428	T	0.21	3e-09	5.922	z score increase	5.922	GCST90244094
Lung function (FEV1/FVC)	22	20432201	rs5763025	A	0.18	2e-27	10.874	z score decrease	-10.874	GCST90244094
Lung function (FEV1)	22	27785411	rs2283847	T	0.525	2e-22	9.755	z score decrease	-9.755	GCST90244092
Lung function (FEV1/FVC)	22	27790299	rs5762354	A	0.209	3e-16	8.187	z score increase	8.187	GCST90244094
Lung function (FEV1/FVC)	22	29209735	rs35369066	A	0.969	1e-09	6.098	z score decrease	-6.098	GCST90244094
Lung function (FEV1/FVC)	22	29842328	rs1076135	A	0.518	2e-28	11.048	z score decrease	-11.048	GCST90244094
Peak expiratory flow	22	30054052	rs17647863	C	0.904	1e-12	7.112	z score decrease	-7.112	GCST90244095
Lung function (FEV1/FVC)	22	32976995	rs796331833	T	0.277	6e-13	7.202	z score increase	7.202	GCST90244094
Lung function (FEV1/FVC)	22	36288308	rs2269529	T	0.746	5e-10	6.208	z score decrease	-6.208	GCST90244094
Lung function (FEV1/FVC)	22	39251163	rs77516118	T	0.774	2e-15	7.947	z score increase	7.947	GCST90244094
Peak expiratory flow	22	40420837	rs2072857	A	0.091	4e-12	6.953	z score decrease	-6.953	GCST90244095
Lung function (FEV1/FVC)	22	41788139	rs55906059	T	0.0936	8e-12	6.847	z score decrease	-6.847	GCST90244094
Peak expiratory flow	22	45644182	rs5765557	T	0.4294	3e-11	6.667	z score increase	6.667	GCST90244095
Peak expiratory flow	22	49950271	rs111700120	T	0.1508	9e-11	6.483	z score increase	6.483	GCST90244095
Lung function (FEV1)	22	50283979	rs79966207	T	0.8482	2e-09	5.979	z score decrease	-5.979	GCST90244092
Lung function (FEV1/FVC)	X	10146192	rs2007171	A	0.7772	3e-11	6.636	z score increase	6.636	GCST90244094
Peak expiratory flow	X	16761211	rs34332618	CA	0.4084	9e-14	7.453	z score increase	7.453	GCST90244095
Lung function (FEV1)	X	16843467	rs5969750	A	0.4794	4e-18	8.692	z score increase	8.692	GCST90244092
Lung function (FEV1)	X	45799685	rs4824561	A	0.723	5e-09	5.859	z score increase	5.859	GCST90244092
Lung function (FEV1/FVC)	X	49037333	rs188693389	A	0.0069	7e-10	6.16	z score increase	6.16	GCST90244094
Peak expiratory flow	X	49187155	rs184339396	C	0.0466	2e-09	5.962	z score decrease	-5.962	GCST90244095
Peak expiratory flow	X	65238968	rs187953940	T	0.0207	6e-11	6.536	z score increase	6.536	GCST90244095
Lung function (FEV1/FVC)	X	69161421	rs11539157	A	0.2353	1e-09	6.085	z score decrease	-6.085	GCST90244094
Lung function (FEV1/FVC)	X	100784448	rs73250625	C	0.8324	1e-10	6.434	z score decrease	-6.434	GCST90244094
Lung function (forced vital capacity)	X	110454215	rs41306249	T	0.9552	1e-09	6.072	z score increase	6.072	GCST90244093
Lung function (FEV1/FVC)	X	110689796	rs145162217	T	0.5271	3e-09	5.936	z score decrease	-5.936	GCST90244094
Lung function (FEV1/FVC)	X	119496659	rs454741	A	0.3042	2e-11	6.721	z score increase	6.721	GCST90244094
Lung function (FEV1)	X	123911196	rs28382749	A	0.7756	3e-18	8.727	z score increase	8.727	GCST90244092
Lung function (FEV1/FVC)	X	129924761	rs2281277	A	0.8657	2e-10	6.353	z score decrease	-6.353	GCST90244094
Lung function (forced vital capacity)	X	130117584	rs210034	A	0.5792	2e-11	6.713	z score increase	6.713	GCST90244093
Lung function (FEV1)	X	133902163	rs185107125	A	0.0082	4e-09	5.897	z score decrease	-5.897	GCST90244092
Lung function (forced vital capacity)	X	136753792	rs473838	T	0.5535	9e-10	6.131	z score decrease	-6.131	GCST90244093
Lung function (forced vital capacity)	X	154676120	rs5945108	A	0.7487	4e-09	5.89	z score increase	5.89	GCST90244093
Peak expiratory flow			rs11462206	G	0.406	5e-12	6.901	z score decrease	-6.901	GCST90244095
Lung function (forced vital capacity)			rs375714778	T	0.28	7e-10	6.166	z score increase	6.166	GCST90244093

## Sheet: Table S2
Chr#	Position	rs#	REF	ALT	A1 (risk allele)	BETA	P-value	TRAIT	STUDY ACCESSION
1	1402457	rs1240709	A	G	A	-6.502	8e-11	Peak expiratory flow	GCST90244095
1	1890770	rs6676565	C	T	T	6.47	1e-10	Lung function (forced vital capacity)	GCST90244093
1	2228951	rs28384811	C	G	C	7.406	1e-13	Lung function (FEV1)	GCST90244092
1	3514991	rs947350	C	T	T	10.079	7e-24	Lung function (FEV1/FVC)	GCST90244094
1	6618804	rs9661802	A	C	A	10.49	1e-25	Lung function (FEV1/FVC)	GCST90244094
1	9434181	rs72864356	G	A	A	8.088	6e-16	Lung function (FEV1/FVC)	GCST90244094
1	10652408	rs10157038	C	T	T	-6.276	3e-10	Lung function (FEV1)	GCST90244092
1	16979534	rs9435731	C	A	A	-17.774	1e-70	Lung function (FEV1/FVC)	GCST90244094
1	19427972	rs4912092	G	C	C	10.731	7e-27	Peak expiratory flow	GCST90244095
1	22146013	rs7519889	G	A	A	8.338	8e-17	Lung function (forced vital capacity)	GCST90244093
1	22147298	rs4655027	C	T	T	-7.204	6e-13	Lung function (FEV1)	GCST90244092
1	22214785	rs71638832	C	T	T	-6.396	2e-10	Lung function (FEV1/FVC)	GCST90244094
1	22330627	rs35274107	C	T	T	-7.794	6e-15	Lung function (FEV1)	GCST90244092
1	24556314	rs6702180	A	G	A	-7.192	6e-13	Peak expiratory flow	GCST90244095
1	24914625	rs9438876	A	G	A	7.57	4e-14	Lung function (FEV1/FVC)	GCST90244094
1	26430365	rs17261915	T	C	T	7.697	1e-14	Lung function (FEV1)	GCST90244092
1	31620175	rs968335	G	A	A	6.224	5e-10	Lung function (FEV1/FVC)	GCST90244094
1	36322287	rs58971913	G	A	A	6.457	1e-10	Lung function (FEV1/FVC)	GCST90244094
1	39535388	rs12035330	A	G	A	8.271	1e-16	Lung function (FEV1/FVC)	GCST90244094
1	41078607	rs2885697	G	T	T	-6.715	2e-11	Lung function (forced vital capacity)	GCST90244093
1	45619570	rs61789988	G	C	C	7.848	4e-15	Lung function (FEV1/FVC)	GCST90244094
1	47243529	rs765861	T	A	A	-5.889	4e-09	Lung function (FEV1)	GCST90244092
1	50777702	rs1416685	G	C	C	13.289	3e-40	Peak expiratory flow	GCST90244095
1	61403396	rs2474383	C	T	T	-6.354	2e-10	Lung function (forced vital capacity)	GCST90244093
1	67556704	rs11209113	T	C	T	-5.867	4e-09	Lung function (FEV1/FVC)	GCST90244094
1	77811292	rs4121165	G	A	A	-6.419	1e-10	Lung function (FEV1/FVC)	GCST90244094
1	78077147	rs661038	A	C	A	8.677	4e-18	Lung function (FEV1/FVC)	GCST90244094
1	82721793	rs975785	G	A	A	-5.964	2e-09	Lung function (FEV1)	GCST90244092
1	91565553	rs17502103	T	C	T	8.095	6e-16	Lung function (FEV1/FVC)	GCST90244094
1	91611540	rs1192415	G	A	A	15.632	4e-55	Lung function (FEV1/FVC)	GCST90244094
1	91641080	rs10874851	A	C	A	-9.701	3e-22	Lung function (FEV1/FVC)	GCST90244094
1	91683539	rs1805116	C	T	T	-9.877	5e-23	Lung function (FEV1/FVC)	GCST90244094
1	91691585	rs80151214	A	G	A	-6.961	3e-12	Lung function (FEV1/FVC)	GCST90244094
1	91917342	rs12732630	G	A	A	-11.484	2e-30	Lung function (FEV1/FVC)	GCST90244094
1	92838715	rs10782945	C	T	T	-6.621	4e-11	Lung function (FEV1/FVC)	GCST90244094
1	103102908	rs2376280	G	A	A	7.789	7e-15	Peak expiratory flow	GCST90244095
1	112512037	rs351370	C	T	T	-6.628	3e-11	Lung function (forced vital capacity)	GCST90244093
1	118321979	rs7536458	T	G	T	-9.242	2e-20	Lung function (forced vital capacity)	GCST90244093
1	147621873	rs17160476	A	G	A	-6.094	1e-09	Lung function (FEV1)	GCST90244092
1	149933386	rs72692821	G	A	A	7.581	3e-14	Lung function (FEV1/FVC)	GCST90244094
1	150287533	rs6685252	T	A	A	7.015	2e-12	Peak expiratory flow	GCST90244095
1	150303594	rs509345	A	G	A	-6.919	5e-12	Lung function (FEV1)	GCST90244092
1	150575271	rs878471	G	A	A	-12.096	1e-33	Lung function (forced vital capacity)	GCST90244093
1	154281185	rs6667222	A	C	A	-5.878	4e-09	Lung function (forced vital capacity)	GCST90244093
1	155185239	rs2070803	G	A	A	6.289	3e-10	Lung function (forced vital capacity)	GCST90244093
1	155194689	rs12411216	A	C	A	6.128	9e-10	Lung function (FEV1)	GCST90244092
1	155197995	rs41264915	A	G	A	8.704	3e-18	Lung function (FEV1/FVC)	GCST90244094
1	163619516	rs12564153	T	G	T	-6.944	4e-12	Lung function (FEV1)	GCST90244092
1	163784517	rs10917848	C	A	A	-6.381	2e-10	Lung function (FEV1/FVC)	GCST90244094
1	164381282	rs527203	A	G	A	5.93	3e-09	Lung function (forced vital capacity)	GCST90244093
1	175168240	rs760486	G	T	T	6.698	2e-11	Lung function (FEV1)	GCST90244092
1	176658728	rs58090844	A	G	A	6.02	2e-09	Lung function (forced vital capacity)	GCST90244093
1	178749401	rs6425501	A	G	A	-7.94	2e-15	Lung function (FEV1)	GCST90244092
1	183237438	rs1047981	G	A	A	-6.274	4e-10	Lung function (FEV1/FVC)	GCST90244094
1	183345506	rs1360277	T	A	A	-7.466	8e-14	Lung function (FEV1)	GCST90244092
1	185956670	rs11586893	T	A	A	-7.028	2e-12	Lung function (FEV1/FVC)	GCST90244094
1	186144720	rs17531405	G	C	C	10.743	6e-27	Lung function (FEV1/FVC)	GCST90244094
1	196731784	rs7514261	G	A	A	-6.229	5e-10	Lung function (forced vital capacity)	GCST90244093
1	198992439	rs1892433	G	A	A	-9.652	5e-22	Lung function (FEV1/FVC)	GCST90244094
1	200124759	rs2821334	G	T	T	7.629	2e-14	Lung function (forced vital capacity)	GCST90244093
1	201047168	rs3850625	G	A	A	-6.186	6e-10	Lung function (forced vital capacity)	GCST90244093
1	201453073	rs10920205	G	A	A	-8.014	1e-15	Lung function (FEV1/FVC)	GCST90244094
1	204457167	rs1008833	A	G	A	-9.759	2e-22	Lung function (FEV1)	GCST90244092
1	205939739	rs7555534	C	T	T	7.427	1e-13	Lung function (FEV1/FVC)	GCST90244094
1	205943658	rs1342062	G	T	T	18.19	6e-74	Peak expiratory flow	GCST90244095
1	207210563	rs7516060	G	A	A	5.96	3e-09	Lung function (FEV1)	GCST90244092
1	216836675	rs34063124	C	CA	CA	-6.32	3e-10	Lung function (FEV1/FVC)	GCST90244094
1	218347653	rs6658835	A	G	A	11.314	1e-29	Lung function (FEV1/FVC)	GCST90244094
1	218348267	rs2799098	G	A	A	-7.873	3e-15	Lung function (FEV1/FVC)	GCST90244094
1	218423955	rs12048049	C	G	C	-8.635	6e-18	Lung function (FEV1)	GCST90244092
1	218515813	rs3009947	T	C	T	6.003	2e-09	Lung function (FEV1/FVC)	GCST90244094
1	218573521	rs62817	G	C	C	-8.205	2e-16	Lung function (FEV1/FVC)	GCST90244094
1	218590468	rs28459747	A	G	A	-7.044	2e-12	Lung function (FEV1/FVC)	GCST90244094
1	219752667	rs12134534	T	C	T	-11.631	3e-31	Lung function (FEV1/FVC)	GCST90244094
1	221097115	rs11118652	T	C	T	11.732	9e-32	Lung function (forced vital capacity)	GCST90244093
1	221299906	rs11118683	C	T	T	6.149	8e-10	Lung function (forced vital capacity)	GCST90244093
1	221458596	rs12757436	G	A	A	8.279	1e-16	Lung function (forced vital capacity)	GCST90244093
1	224414541	rs7527044	G	T	T	6.223	5e-10	Lung function (forced vital capacity)	GCST90244093
1	227969662	rs76109497	G	A	A	6.289	3e-10	Lung function (forced vital capacity)	GCST90244093
1	239725457	rs2355210	C	T	T	-13.819	2e-43	Lung function (FEV1/FVC)	GCST90244094
1	240615103	rs12404859	T	G	T	6.168	7e-10	Lung function (FEV1/FVC)	GCST90244094
2	629831	rs6752706	T	C	T	-5.886	4e-09	Lung function (FEV1/FVC)	GCST90244094
2	8324697	rs2630744	T	A	A	-6.72	2e-11	Lung function (FEV1/FVC)	GCST90244094
2	9159570	rs4668610	T	A	A	-9.64	5e-22	Lung function (FEV1/FVC)	GCST90244094
2	18106357	rs55884799	T	C	T	-13.864	1e-43	Lung function (FEV1/FVC)	GCST90244094
2	18423121	rs58421832	T	C	T	-9.389	6e-21	Lung function (FEV1)	GCST90244092
2	18518240	rs13008882	G	A	A	-6.394	2e-10	Peak expiratory flow	GCST90244095
2	18521047	rs13430465	C	T	T	10.386	3e-25	Lung function (forced vital capacity)	GCST90244093
2	18744228	rs7558736	A	G	A	6.526	7e-11	Peak expiratory flow	GCST90244095
2	19239358	rs7602668	G	C	C	7.476	8e-14	Peak expiratory flow	GCST90244095
2	23689842	rs3795938	C	T	T	7.249	4e-13	Lung function (FEV1)	GCST90244092
2	26621176	rs1662984	A	G	A	-6.907	5e-12	Lung function (forced vital capacity)	GCST90244093
2	32991874	rs219155	G	C	C	-6.702	2e-11	Lung function (FEV1/FVC)	GCST90244094
2	33147438	rs62133340	A	G	A	6.066	1e-09	Lung function (forced vital capacity)	GCST90244093
2	36433333	rs1477048	G	C	C	-6.622	4e-11	Lung function (FEV1)	GCST90244092
2	38070996	rs1800440	T	C	T	5.964	2e-09	Peak expiratory flow	GCST90244095
2	42333248	rs10490551	T	A	A	8.82	1e-18	Lung function (FEV1)	GCST90244092
2	57843347	rs1851140	T	C	T	-6.495	8e-11	Lung function (forced vital capacity)	GCST90244093
2	61461592	rs1186710	T	A	A	7.612	3e-14	Lung function (FEV1/FVC)	GCST90244094
2	64654095	rs2302643	G	A	A	-8.222	2e-16	Lung function (FEV1/FVC)	GCST90244094
2	65834925	rs7597074	T	C	T	7.292	3e-13	Lung function (forced vital capacity)	GCST90244093
2	66820680	rs1116855	A	G	A	-6.416	1e-10	Lung function (FEV1)	GCST90244092
2	66860520	rs13018626	C	T	T	-8.426	4e-17	Lung function (FEV1/FVC)	GCST90244094
2	69180588	rs10173269	T	G	T	-9.874	5e-23	Lung function (FEV1/FVC)	GCST90244094
2	71554937	rs7566581	A	G	A	8.528	1e-17	Peak expiratory flow	GCST90244095
2	86223017	rs10195199	C	T	T	6.016	2e-09	Lung function (FEV1/FVC)	GCST90244094
2	88578615	rs7593335	A	G	A	-6.892	5e-12	Lung function (FEV1)	GCST90244092
2	98776282	rs2276604	T	C	T	-6.572	5e-11	Lung function (FEV1/FVC)	GCST90244094
2	99956893	rs56332326	T	C	T	7.795	6e-15	Lung function (FEV1)	GCST90244092
2	102309902	rs12470864	G	A	A	-7.672	2e-14	Lung function (FEV1/FVC)	GCST90244094
2	120098364	rs4849821	C	T	T	-6.233	5e-10	Lung function (FEV1/FVC)	GCST90244094
2	156156523	rs72902175	C	T	T	-10.514	7e-26	Lung function (FEV1/FVC)	GCST90244094
2	160474570	rs10208158	C	T	T	7.207	6e-13	Lung function (FEV1)	GCST90244092
2	168640320	rs6433080	A	G	A	-8.489	2e-17	Lung function (FEV1/FVC)	GCST90244094
2	173207353	rs4972534	G	A	A	-8.705	3e-18	Lung function (FEV1/FVC)	GCST90244094
2	178761353	rs35770984	T	A	A	6.7	2e-11	Lung function (forced vital capacity)	GCST90244093
2	186654611	rs9333290	G	T	T	-8.735	2e-18	Lung function (FEV1/FVC)	GCST90244094
2	198858641	rs1249096	G	A	A	9.739	2e-22	Lung function (forced vital capacity)	GCST90244093
2	200343969	rs985256	A	C	A	7.072	2e-12	Lung function (FEV1/FVC)	GCST90244094
2	202115995	rs6747814	A	G	A	6.457	1e-10	Lung function (forced vital capacity)	GCST90244093
2	209457488	rs13425141	G	C	C	-7.356	2e-13	Lung function (forced vital capacity)	GCST90244093
2	219517978	rs4674407	C	T	T	-6.561	5e-11	Lung function (forced vital capacity)	GCST90244093
2	228683624	rs12620170	C	T	T	19.084	3e-81	Lung function (FEV1/FVC)	GCST90244094
2	229402964	rs1862106	G	A	A	10.573	4e-26	Lung function (FEV1/FVC)	GCST90244094
2	229732201	rs62193248	A	T	A	7.065	2e-12	Lung function (forced vital capacity)	GCST90244093
2	235659633	rs35814183	G	T	T	6.345	2e-10	Lung function (forced vital capacity)	GCST90244093
2	237315312	rs11677932	G	A	A	8.184	3e-16	Lung function (FEV1/FVC)	GCST90244094
2	238521941	rs58568091	G	A	A	8.827	1e-18	Lung function (FEV1)	GCST90244092
2	238705617	rs13410025	C	A	A	-7.141	9e-13	Lung function (FEV1)	GCST90244092
2	238956042	rs4591362	G	A	A	18.36	3e-75	Lung function (FEV1/FVC)	GCST90244094
2	240874365	rs10933640	G	A	A	6.478	9e-11	Lung function (forced vital capacity)	GCST90244093
2	241308618	rs7599888	C	G	C	7.128	1e-12	Lung function (FEV1/FVC)	GCST90244094
3	8543313	rs7629532	G	C	C	-7.723	1e-14	Lung function (FEV1/FVC)	GCST90244094
3	11610857	rs2442777	G	A	A	10.399	3e-25	Lung function (FEV1/FVC)	GCST90244094
3	12574485	rs713178	T	C	T	6.051	1e-09	Lung function (FEV1)	GCST90244092
3	13746144	rs2974389	A	G	A	6.973	3e-12	Lung function (FEV1)	GCST90244092
3	13879097	rs73151668	G	T	T	8.292	1e-16	Lung function (FEV1/FVC)	GCST90244094
3	25479091	rs1529672	C	A	A	14.928	2e-50	Lung function (FEV1/FVC)	GCST90244094
3	25663512	rs60962207	G	A	A	6.355	2e-10	Lung function (FEV1)	GCST90244092
3	29428184	rs17666332	T	G	T	11.404	4e-30	Lung function (FEV1/FVC)	GCST90244094
3	32896104	rs4909017	C	T	T	9.858	6e-23	Lung function (FEV1)	GCST90244092
3	33223422	rs10222597	C	T	T	7.877	3e-15	Lung function (forced vital capacity)	GCST90244093
3	43438166	rs9845142	G	T	T	5.89	4e-09	Lung function (FEV1)	GCST90244092
3	49831725	rs695238	A	C	A	7.534	5e-14	Lung function (FEV1)	GCST90244092
3	53668368	rs3774524	A	G	A	7.689	1e-14	Lung function (FEV1)	GCST90244092
3	55119187	rs1380119	G	A	A	-11.111	1e-28	Lung function (FEV1/FVC)	GCST90244094
3	56201376	rs7641482	T	G	T	-7.479	8e-14	Lung function (FEV1/FVC)	GCST90244094
3	64448805	rs59110590	A	G	A	-6.744	2e-11	Peak expiratory flow	GCST90244095
3	73810810	rs291536	C	T	T	-8.527	2e-17	Lung function (FEV1/FVC)	GCST90244094
3	99155141	rs774735	C	G	C	-12.948	2e-38	Lung function (forced vital capacity)	GCST90244093
3	99609301	rs1849496	C	A	A	6.741	2e-11	Lung function (FEV1/FVC)	GCST90244094
3	99701348	rs1610265	C	T	T	-8.931	4e-19	Lung function (forced vital capacity)	GCST90244093
3	111785709	rs9843288	T	A	A	-6.025	2e-09	Peak expiratory flow	GCST90244095
3	113282859	rs775230	A	G	A	-6.124	9e-10	Lung function (FEV1)	GCST90244092
3	128234076	rs6809833	A	G	A	12.284	1e-34	Lung function (FEV1/FVC)	GCST90244094
3	138044179	rs182770	G	A	A	5.904	4e-09	Lung function (FEV1/FVC)	GCST90244094
3	138359820	rs731632	A	G	A	-6.207	5e-10	Lung function (forced vital capacity)	GCST90244093
3	141431184	rs7625643	A	G	A	7.157	8e-13	Peak expiratory flow	GCST90244095
3	158542725	rs4680444	A	G	A	11.925	9e-33	Lung function (forced vital capacity)	GCST90244093
3	168992055	rs879394	G	T	T	-12.505	7e-36	Lung function (FEV1)	GCST90244092
3	169071917	rs6806825	T	C	T	-7.129	1e-12	Lung function (forced vital capacity)	GCST90244093
3	169577648	rs78101726	A	G	A	11.452	2e-30	Lung function (FEV1)	GCST90244092
3	172103100	rs62283811	C	T	T	8.185	3e-16	Lung function (FEV1/FVC)	GCST90244094
3	183845137	rs10937153	G	A	A	-6.154	8e-10	Lung function (FEV1)	GCST90244092
3	185803338	rs7615045	A	G	A	9.747	2e-22	Peak expiratory flow	GCST90244095
4	1802549	rs3135877	G	A	A	8.332	8e-17	Lung function (FEV1/FVC)	GCST90244094
4	2767844	rs6422312	G	T	T	-6.086	1e-09	Lung function (FEV1/FVC)	GCST90244094
4	12836535	rs13150673	C	T	T	7.406	1e-13	Peak expiratory flow	GCST90244095
4	17790626	rs7674450	G	C	C	-6.273	4e-10	Lung function (forced vital capacity)	GCST90244093
4	24024858	rs648674	A	G	A	7.883	3e-15	Lung function (FEV1/FVC)	GCST90244094
4	25407216	rs34811474	G	A	A	7.764	8e-15	Lung function (forced vital capacity)	GCST90244093
4	53787069	rs6816871	A	T	A	-7.334	2e-13	Lung function (FEV1/FVC)	GCST90244094
4	54210178	rs6831380	G	A	A	6.486	9e-11	Lung function (FEV1/FVC)	GCST90244094
4	56937339	rs12641030	A	G	A	6.788	1e-11	Lung function (FEV1)	GCST90244092
4	72588281	rs719381	C	T	T	6.091	1e-09	Lung function (forced vital capacity)	GCST90244093
4	74751362	rs62316311	G	A	A	8.727	3e-18	Lung function (FEV1/FVC)	GCST90244094
4	75280602	rs75169792	A	C	A	-6.664	3e-11	Lung function (FEV1/FVC)	GCST90244094
4	78487450	rs4975128	G	A	A	-9.522	2e-21	Lung function (FEV1/FVC)	GCST90244094
4	84378634	rs1442167	C	G	C	-7.747	9e-15	Peak expiratory flow	GCST90244095
4	85761968	rs13111662	C	T	T	-6.503	8e-11	Lung function (FEV1)	GCST90244092
4	87095722	rs236993	G	T	T	6.457	1e-10	Lung function (FEV1)	GCST90244092
4	88870831	rs7690881	A	T	A	10.397	3e-25	Lung function (FEV1/FVC)	GCST90244094
4	89090491	rs6825998	C	T	T	7.969	2e-15	Peak expiratory flow	GCST90244095
4	105219344	rs7655890	G	T	T	-11.907	1e-32	Lung function (FEV1/FVC)	GCST90244094
4	106227563	rs7340989	G	A	A	6.095	1e-09	Lung function (FEV1/FVC)	GCST90244094
4	108545191	rs4266352	A	G	A	6.017	2e-09	Lung function (forced vital capacity)	GCST90244093
4	123898452	rs62321845	A	G	A	8.724	3e-18	Lung function (FEV1/FVC)	GCST90244094
4	124209285	rs6857137	A	G	A	-6.502	8e-11	Lung function (forced vital capacity)	GCST90244093
4	127731072	rs4834214	G	A	A	-7.31	3e-13	Lung function (FEV1)	GCST90244092
4	139391665	rs13119023	A	G	A	6.509	8e-11	Lung function (FEV1/FVC)	GCST90244094
4	144409229	rs34345254	A	G	A	11.836	3e-32	Lung function (forced vital capacity)	GCST90244093
4	144532413	rs116506616	C	T	T	10.558	5e-26	Lung function (FEV1/FVC)	GCST90244094
4	144545526	rs2220516	C	G	C	6.846	8e-12	Peak expiratory flow	GCST90244095
4	144548816	rs6537292	G	T	T	32.124	2e-226	Lung function (FEV1/FVC)	GCST90244094
4	144628816	rs34792358	G	C	C	-9.164	5e-20	Peak expiratory flow	GCST90244095
4	144659138	rs1355601	C	A	A	-6.959	3e-12	Lung function (FEV1/FVC)	GCST90244094
4	150277928	rs2290846	G	A	A	6.182	6e-10	Lung function (forced vital capacity)	GCST90244093
4	153805482	rs1105491	G	T	T	7.761	8e-15	Lung function (FEV1/FVC)	GCST90244094
4	165416648	rs9308105	C	T	T	6.905	5e-12	Lung function (forced vital capacity)	GCST90244093
5	658045	rs4957082	G	T	T	-7.599	3e-14	Lung function (FEV1)	GCST90244092
5	30912207	rs1732925	G	A	A	7.925	2e-15	Lung function (FEV1/FVC)	GCST90244094
5	33351727	rs268715	A	G	A	9.804	1e-22	Lung function (forced vital capacity)	GCST90244093
5	34627561	rs12189242	C	A	A	7.145	9e-13	Lung function (FEV1/FVC)	GCST90244094
5	43550979	rs72758686	G	A	A	6.237	4e-10	Peak expiratory flow	GCST90244095
5	44352242	rs1448037	T	C	T	11.019	3e-28	Lung function (forced vital capacity)	GCST90244093
5	51514213	rs10041288	C	A	A	-6.885	6e-12	Peak expiratory flow	GCST90244095
5	52891207	rs12522114	C	A	A	-14.377	7e-47	Lung function (FEV1/FVC)	GCST90244094
5	52897294	rs4074793	A	G	A	-7.481	7e-14	Lung function (FEV1/FVC)	GCST90244094
5	52975401	rs34865297	G	A	A	9.424	4e-21	Lung function (FEV1)	GCST90244092
5	54148668	rs2441026	C	T	T	7.964	2e-15	Lung function (forced vital capacity)	GCST90244093
5	62117099	rs4700001	C	T	T	6.036	2e-09	Lung function (forced vital capacity)	GCST90244093
5	64982178	rs1309572	A	G	A	-6.348	2e-10	Lung function (forced vital capacity)	GCST90244093
5	72848178	rs34651	C	T	T	6.173	7e-10	Peak expiratory flow	GCST90244095
5	77302062	rs35689253	G	A	A	6.238	4e-10	Lung function (FEV1)	GCST90244092
5	77570830	rs13361688	G	A	A	-6.22	5e-10	Lung function (FEV1)	GCST90244092
5	78143883	rs55769512	T	C	T	8.93	4e-19	Lung function (forced vital capacity)	GCST90244093
5	79138468	rs2364596	C	T	T	6.233	5e-10	Lung function (FEV1)	GCST90244092
5	79222358	rs62366070	G	A	A	-6.035	2e-09	Peak expiratory flow	GCST90244095
5	93107899	rs13177386	A	C	A	-9.45	3e-21	Peak expiratory flow	GCST90244095
5	95695387	rs212996	C	T	T	-13.264	4e-40	Lung function (FEV1/FVC)	GCST90244094
5	98771637	rs2249797	C	T	T	7.328	2e-13	Lung function (FEV1)	GCST90244092
5	99046290	rs6865618	C	G	C	7.503	6e-14	Lung function (FEV1/FVC)	GCST90244094
5	120052964	rs4895231	C	G	C	7.056	2e-12	Lung function (FEV1/FVC)	GCST90244094
5	120759853	rs12517895	C	G	C	-8.726	3e-18	Lung function (FEV1/FVC)	GCST90244094
5	122081099	rs41490044	G	A	A	-7.49	7e-14	Lung function (FEV1/FVC)	GCST90244094
5	122917907	rs1993876	C	T	T	-6.957	3e-12	Lung function (forced vital capacity)	GCST90244093
5	129418124	rs72663375	G	C	C	8.789	2e-18	Lung function (FEV1/FVC)	GCST90244094
5	130026751	rs13161173	G	T	T	-6.764	1e-11	Lung function (forced vital capacity)	GCST90244093
5	132447145	rs4235802	C	A	A	12.137	7e-34	Lung function (FEV1/FVC)	GCST90244094
5	132459618	rs10477741	T	G	T	6.077	1e-09	Peak expiratory flow	GCST90244095
5	133083282	rs76495289	A	T	A	9.167	5e-20	Lung function (FEV1)	GCST90244092
5	140740014	rs2563291	T	A	A	-7.508	6e-14	Lung function (forced vital capacity)	GCST90244093
5	143272796	rs258763	T	A	A	-8.023	1e-15	Lung function (forced vital capacity)	GCST90244093
5	149771108	rs13174179	G	A	A	6.051	1e-09	Lung function (FEV1/FVC)	GCST90244094
5	151186635	rs12657476	C	T	T	-6.066	1e-09	Lung function (FEV1/FVC)	GCST90244094
5	151217817	rs58707188	C	T	T	-8.96	3e-19	Lung function (FEV1/FVC)	GCST90244094
5	157491139	rs35413759	A	T	A	-6.043	2e-09	Lung function (FEV1)	GCST90244092
5	157517467	rs4331881	G	T	T	-17.958	4e-72	Lung function (FEV1/FVC)	GCST90244094
5	158941789	rs7443323	T	A	A	-8.84	1e-18	Lung function (forced vital capacity)	GCST90244093
5	173352208	rs11747434	T	C	T	-11.889	1e-32	Peak expiratory flow	GCST90244095
5	179266962	rs17079284	T	C	T	-8.171	3e-16	Lung function (FEV1/FVC)	GCST90244094
5	180171771	rs79898473	T	C	T	-12.682	7e-37	Lung function (FEV1/FVC)	GCST90244094
6	688741	rs9502440	T	G	T	6.102	1e-09	Lung function (FEV1/FVC)	GCST90244094
6	1775202	rs2318089	G	A	A	10.217	2e-24	Peak expiratory flow	GCST90244095
6	2507667	rs11242779	T	C	T	10.416	2e-25	Peak expiratory flow	GCST90244095
6	6741699	rs1294417	T	C	T	-15.02	5e-51	Lung function (FEV1/FVC)	GCST90244094
6	7101851	rs675209	T	C	T	6.493	8e-11	Lung function (forced vital capacity)	GCST90244093
6	7102367	rs144671758	A	G	A	7.814	6e-15	Peak expiratory flow	GCST90244095
6	7109200	rs7451690	C	T	T	12.961	2e-38	Lung function (FEV1/FVC)	GCST90244094
6	7214266	rs17672692	C	T	T	-6.414	1e-10	Lung function (FEV1/FVC)	GCST90244094
6	7562999	rs2076295	T	G	T	-10.718	8e-27	Lung function (FEV1/FVC)	GCST90244094
6	7792087	rs56180096	C	T	T	-13.298	2e-40	Lung function (forced vital capacity)	GCST90244093
6	19842430	rs9350191	C	T	T	-7.835	5e-15	Lung function (FEV1)	GCST90244092
6	22017509	rs1928168	T	C	T	14.174	1e-45	Lung function (FEV1/FVC)	GCST90244094
6	22057337	rs55775505	C	T	T	-7.836	5e-15	Lung function (FEV1)	GCST90244092
6	22749672	rs4077636	G	A	A	6.565	5e-11	Lung function (FEV1/FVC)	GCST90244094
6	26206946	rs9393688	A	T	A	-6.357	2e-10	Lung function (forced vital capacity)	GCST90244093
6	31302609	rs58490916	T	C	T	6.762	1e-11	Lung function (FEV1)	GCST90244092
6	31353724	rs73406410	A	G	A	-8.119	5e-16	Peak expiratory flow	GCST90244095
6	31358354	rs73390208	C	T	T	10.76	5e-27	Lung function (FEV1/FVC)	GCST90244094
6	32183666	rs2070600	C	T	T	32.205	2e-227	Lung function (FEV1/FVC)	GCST90244094
6	32615691	rs9271346	C	T	T	-8.171	3e-16	Lung function (forced vital capacity)	GCST90244093
6	32690067	rs9275211	T	C	T	6.437	1e-10	Peak expiratory flow	GCST90244095
6	33185751	rs9277934	C	T	T	-7.932	2e-15	Peak expiratory flow	GCST90244095
6	34222327	rs75104038	G	A	A	6.881	6e-12	Lung function (FEV1)	GCST90244092
6	34782072	rs9689160	A	G	A	7.614	3e-14	Lung function (forced vital capacity)	GCST90244093
6	35011470	rs72896231	C	T	T	-8.016	1e-15	Lung function (FEV1)	GCST90244092
6	45562734	rs12202314	T	C	T	-9.185	4e-20	Lung function (FEV1/FVC)	GCST90244094
6	52404353	rs655113	T	C	T	6.725	2e-11	Peak expiratory flow	GCST90244095
6	55666445	rs11753370	A	G	A	-6.91	5e-12	Lung function (forced vital capacity)	GCST90244093
6	56471608	rs2894837	A	G	A	7.541	5e-14	Peak expiratory flow	GCST90244095
6	61137237	rs371314329	T	A	A	6.498	8e-11	Peak expiratory flow	GCST90244095
6	75454873	rs12209223	C	A	A	-7.305	3e-13	Lung function (FEV1)	GCST90244092
6	80346917	rs723588	T	C	T	-6.185	6e-10	Lung function (forced vital capacity)	GCST90244093
6	90296508	rs1504215	G	A	A	6.74	2e-11	Lung function (FEV1/FVC)	GCST90244094
6	104942078	rs1475120	G	A	A	7.141	9e-13	Lung function (forced vital capacity)	GCST90244093
6	108666981	rs2153960	G	A	A	6.401	2e-10	Lung function (FEV1/FVC)	GCST90244094
6	108949453	rs2768551	G	A	A	-17.227	2e-66	Lung function (FEV1/FVC)	GCST90244094
6	116101684	rs9387383	G	A	A	-6.185	6e-10	Lung function (FEV1/FVC)	GCST90244094
6	116937511	rs6907088	T	C	T	8.879	7e-19	Lung function (FEV1)	GCST90244092
6	121442860	rs10456939	G	A	A	6.951	4e-12	Lung function (FEV1/FVC)	GCST90244094
6	126530014	rs1490384	C	T	T	8.403	4e-17	Lung function (forced vital capacity)	GCST90244093
6	130952742	rs9388871	A	G	A	7.605	3e-14	Lung function (forced vital capacity)	GCST90244093
6	133893387	rs12190287	C	G	C	10.97	5e-28	Peak expiratory flow	GCST90244095
6	134018127	rs2627237	A	G	A	6.799	1e-11	Lung function (FEV1)	GCST90244092
6	135606388	rs6941396	G	A	A	-6.589	4e-11	Lung function (forced vital capacity)	GCST90244093
6	139963809	rs623331	C	T	T	-8.748	2e-18	Lung function (FEV1)	GCST90244092
6	142239820	rs9385988	A	G	A	-12.704	6e-37	Lung function (FEV1)	GCST90244092
6	142367832	rs17280293	A	G	A	-19.259	1e-82	Lung function (FEV1/FVC)	GCST90244094
6	142424746	rs7753012	T	G	T	-30.58	2e-205	Lung function (FEV1/FVC)	GCST90244094
6	143699763	rs9496739	G	A	A	-7.227	5e-13	Lung function (forced vital capacity)	GCST90244093
6	149060745	rs4336467	G	A	A	-8.823	1e-18	Peak expiratory flow	GCST90244095
6	149436808	rs1001305	G	A	A	-6.193	6e-10	Peak expiratory flow	GCST90244095
6	151022841	rs1079660	T	C	T	6.327	3e-10	Peak expiratory flow	GCST90244095
6	151796550	rs9479117	T	C	T	-7.528	5e-14	Peak expiratory flow	GCST90244095
6	152038036	rs2982713	G	A	A	-6.539	6e-11	Peak expiratory flow	GCST90244095
6	154807198	rs9322480	G	C	C	-6.663	3e-11	Lung function (FEV1/FVC)	GCST90244094
6	155116726	rs9371862	G	T	T	-7.043	2e-12	Lung function (forced vital capacity)	GCST90244093
6	158237756	rs661857	T	C	T	-6.288	3e-10	Lung function (forced vital capacity)	GCST90244093
6	163263395	rs6913469	T	C	T	6.477	9e-11	Peak expiratory flow	GCST90244095
6	169216017	rs3253	C	T	T	7.932	2e-15	Lung function (forced vital capacity)	GCST90244093
7	2767614	rs11420712	T	TA	T	-7.449	9e-14	Lung function (FEV1/FVC)	GCST90244094
7	6624039	rs940871	G	A	A	-6.932	4e-12	Lung function (forced vital capacity)	GCST90244093
7	7217197	rs12702594	C	T	T	-7.229	5e-13	Lung function (FEV1/FVC)	GCST90244094
7	14866308	rs217554	G	A	A	6.479	9e-11	Lung function (FEV1/FVC)	GCST90244094
7	15462527	rs2164394	T	C	T	7.524	5e-14	Lung function (forced vital capacity)	GCST90244093
7	15809611	rs4721455	C	T	T	-8.013	1e-15	Lung function (FEV1/FVC)	GCST90244094
7	18292773	rs55744175	G	A	A	-6.677	2e-11	Lung function (FEV1)	GCST90244092
7	20293478	rs78446889	C	A	A	6.578	5e-11	Lung function (FEV1/FVC)	GCST90244094
7	23444609	rs56685747	G	A	A	6.662	3e-11	Lung function (FEV1)	GCST90244092
7	26793402	rs3801839	G	A	A	-7.102	1e-12	Lung function (FEV1)	GCST90244092
7	26856617	rs1391805	G	A	A	-6.793	1e-11	Lung function (FEV1/FVC)	GCST90244094
7	27142710	rs62454414	T	G	T	6.472	1e-10	Lung function (forced vital capacity)	GCST90244093
7	28148187	rs1635851	C	T	T	9.284	2e-20	Lung function (FEV1)	GCST90244092
7	28154778	rs860262	C	A	A	8.488	2e-17	Lung function (forced vital capacity)	GCST90244093
7	31917937	rs10266620	C	T	T	-6.064	1e-09	Lung function (FEV1/FVC)	GCST90244094
7	33471004	rs6462481	C	T	T	-6.074	1e-09	Lung function (FEV1)	GCST90244092
7	35406974	rs13234350	T	C	T	-8.573	1e-17	Peak expiratory flow	GCST90244095
7	40807622	rs17770991	C	T	T	-6.524	7e-11	Lung function (forced vital capacity)	GCST90244093
7	41004585	rs6974297	G	C	C	-6.438	1e-10	Lung function (FEV1)	GCST90244092
7	41159299	rs29503	G	T	T	-5.947	3e-09	Lung function (forced vital capacity)	GCST90244093
7	44220107	rs1065359	G	A	A	6.57	5e-11	Lung function (forced vital capacity)	GCST90244093
7	46016474	rs10246341	C	T	T	5.958	3e-09	Lung function (FEV1)	GCST90244092
7	46408920	rs17232687	T	C	T	-8.324	8e-17	Lung function (FEV1)	GCST90244092
7	73427937	rs42121	C	T	T	6.244	4e-10	Lung function (FEV1)	GCST90244092
7	74076326	rs1091812	A	C	A	7.283	3e-13	Lung function (FEV1/FVC)	GCST90244094
7	83949953	rs797834	G	A	A	-5.948	3e-09	Lung function (forced vital capacity)	GCST90244093
7	84925918	rs1534572	A	G	A	-8.956	3e-19	Lung function (FEV1)	GCST90244092
7	100022850	rs12531809	G	T	T	11.671	2e-31	Lung function (FEV1/FVC)	GCST90244094
7	101722181	rs2462336	C	T	T	-6.234	5e-10	Lung function (FEV1/FVC)	GCST90244094
7	105171682	rs10266871	G	A	A	-7.45	9e-14	Peak expiratory flow	GCST90244095
7	106773623	rs2392929	T	G	T	5.905	4e-09	Lung function (FEV1/FVC)	GCST90244094
7	116791373	rs193686	C	T	T	-7.121	1e-12	Lung function (FEV1/FVC)	GCST90244094
7	134881320	rs1452909	G	A	A	-7.062	2e-12	Lung function (FEV1/FVC)	GCST90244094
7	139804812	rs2041334	C	G	C	-6.054	1e-09	Lung function (FEV1)	GCST90244092
7	140860223	rs13227429	T	C	T	7.704	1e-14	Lung function (forced vital capacity)	GCST90244093
7	155808959	rs1233557	A	C	A	6.736	2e-11	Lung function (FEV1/FVC)	GCST90244094
7	156334552	rs12698403	G	A	A	-12.875	6e-38	Lung function (FEV1)	GCST90244092
8	8913829	rs419425	A	G	A	8.227	2e-16	Lung function (FEV1)	GCST90244092
8	13336498	rs6983961	T	G	T	6.845	8e-12	Lung function (FEV1/FVC)	GCST90244094
8	17064504	rs2285261	C	A	A	8.911	5e-19	Lung function (FEV1/FVC)	GCST90244094
8	17886140	rs2073565	T	C	T	-7.312	3e-13	Lung function (FEV1/FVC)	GCST90244094
8	24184475	rs62501195	A	C	A	-6.362	2e-10	Lung function (forced vital capacity)	GCST90244093
8	38474731	rs881299	T	C	T	-6.227	5e-10	Lung function (FEV1/FVC)	GCST90244094
8	48478923	rs10089933	T	C	T	7.144	9e-13	Lung function (forced vital capacity)	GCST90244093
8	51910090	rs10101163	A	G	A	-6.012	2e-09	Peak expiratory flow	GCST90244095
8	56235824	rs35398666	A	G	A	7.806	6e-15	Lung function (forced vital capacity)	GCST90244093
8	68665091	rs974335	A	G	A	7.646	2e-14	Lung function (forced vital capacity)	GCST90244093
8	85477174	rs703	T	C	T	6.679	2e-11	Lung function (forced vital capacity)	GCST90244093
8	102119072	rs659398	T	C	T	-9.959	2e-23	Lung function (FEV1/FVC)	GCST90244094
8	108414065	rs1955032	T	G	T	8.517	2e-17	Lung function (FEV1/FVC)	GCST90244094
8	116510400	rs28445777	A	T	A	-5.989	2e-09	Lung function (FEV1)	GCST90244092
8	129118358	rs6470697	A	C	A	-9.361	8e-21	Lung function (FEV1)	GCST90244092
8	129637266	rs7835737	T	C	T	-8.796	1e-18	Peak expiratory flow	GCST90244095
9	1057294	rs72703239	C	A	A	5.868	4e-09	Lung function (FEV1)	GCST90244092
9	4136777	rs612087	C	T	T	-12.177	4e-34	Lung function (FEV1/FVC)	GCST90244094
9	4145163	rs17209774	G	C	C	-11.026	3e-28	Peak expiratory flow	GCST90244095
9	8102856	rs36140266	T	A	A	-6.779	1e-11	Lung function (forced vital capacity)	GCST90244093
9	16046294	rs1328296	G	C	C	6.748	2e-11	Lung function (forced vital capacity)	GCST90244093
9	16105963	rs11795150	T	G	T	7.74	1e-14	Peak expiratory flow	GCST90244095
9	16986114	rs7029491	C	G	C	-7.644	2e-14	Lung function (FEV1)	GCST90244092
9	18013735	rs7041139	C	T	T	-8.934	4e-19	Lung function (FEV1)	GCST90244092
9	23583600	rs980896	G	A	A	11.049	2e-28	Lung function (FEV1/FVC)	GCST90244094
9	37753577	rs78591290	G	A	A	5.893	4e-09	Lung function (forced vital capacity)	GCST90244093
9	71659400	rs7850395	A	T	A	5.933	3e-09	Lung function (FEV1/FVC)	GCST90244094
9	81140293	rs62579839	T	C	T	-6.387	2e-10	Lung function (FEV1)	GCST90244092
9	83987115	rs796002	G	C	C	-6.066	1e-09	Lung function (forced vital capacity)	GCST90244093
9	86296493	rs7874500	C	G	C	6.82	9e-12	Lung function (FEV1/FVC)	GCST90244094
9	86471363	rs750188	T	A	A	-6.5	8e-11	Lung function (forced vital capacity)	GCST90244093
9	89605006	rs3138499	A	C	A	6.528	7e-11	Lung function (forced vital capacity)	GCST90244093
9	92370792	rs10283572	G	A	A	6.951	4e-12	Lung function (FEV1)	GCST90244092
9	95502660	rs28427480	A	C	A	13.491	2e-41	Lung function (FEV1/FVC)	GCST90244094
9	96113992	rs72743972	C	G	C	-8.437	3e-17	Lung function (FEV1)	GCST90244092
9	100593830	rs1628249	T	C	T	-6.565	5e-11	Lung function (forced vital capacity)	GCST90244093
9	106709885	rs60568503	G	A	A	11.326	1e-29	Lung function (FEV1/FVC)	GCST90244094
9	107408719	rs61147355	G	A	A	8.399	5e-17	Lung function (FEV1/FVC)	GCST90244094
9	109196065	rs6415807	G	A	A	6.455	1e-10	Lung function (forced vital capacity)	GCST90244093
9	110668037	rs3001122	C	A	A	6.179	6e-10	Lung function (forced vital capacity)	GCST90244093
9	116471779	rs10983184	C	T	T	12.31	8e-35	Lung function (FEV1/FVC)	GCST90244094
9	116648477	rs811689	C	T	T	-12.963	2e-38	Peak expiratory flow	GCST90244095
9	116661433	rs1742830	T	C	T	10.332	5e-25	Lung function (FEV1)	GCST90244092
9	126656169	rs56410689	A	G	A	8.315	9e-17	Lung function (FEV1/FVC)	GCST90244094
9	136218808	rs12684650	C	T	T	-10.83	2e-27	Lung function (forced vital capacity)	GCST90244093
10	5620156	rs7093310	C	T	T	8.872	7e-19	Lung function (FEV1/FVC)	GCST90244094
10	9007290	rs12413578	C	T	T	6.597	4e-11	Lung function (FEV1/FVC)	GCST90244094
10	12236022	rs7090277	T	A	A	19.354	2e-83	Lung function (FEV1/FVC)	GCST90244094
10	13688034	rs11258524	A	T	A	7.055	2e-12	Lung function (FEV1/FVC)	GCST90244094
10	13877625	rs1881586	C	T	T	8.756	2e-18	Lung function (FEV1/FVC)	GCST90244094
10	15692263	rs77508821	C	A	A	-7.712	1e-14	Lung function (FEV1/FVC)	GCST90244094
10	19927318	rs17758689	C	T	T	7.382	2e-13	Lung function (FEV1/FVC)	GCST90244094
10	20939599	rs11012405	G	A	A	-6.522	7e-11	Lung function (FEV1/FVC)	GCST90244094
10	32368477	rs11597990	T	G	T	-6.494	8e-11	Lung function (FEV1/FVC)	GCST90244094
10	44631526	rs1002588	G	A	A	-5.88	4e-09	Lung function (FEV1)	GCST90244092
10	62072169	rs35809595	G	A	A	-7.086	1e-12	Lung function (forced vital capacity)	GCST90244093
10	62489411	rs7083350	C	T	T	6.328	2e-10	Lung function (FEV1)	GCST90244092
10	63292445	rs10761737	T	C	T	7.286	3e-13	Lung function (FEV1/FVC)	GCST90244094
10	68198906	rs12416503	T	C	T	10.391	3e-25	Lung function (forced vital capacity)	GCST90244093
10	73752694	rs11000765	G	C	C	-10.431	2e-25	Lung function (FEV1)	GCST90244092
10	73841656	rs17630952	T	A	A	-8.901	6e-19	Lung function (FEV1/FVC)	GCST90244094
10	76559121	rs2579762	A	C	A	13.626	3e-42	Lung function (FEV1)	GCST90244092
10	77509973	rs3127449	A	C	A	5.938	3e-09	Lung function (FEV1)	GCST90244092
10	79169036	rs1815314	G	A	A	7.389	1e-13	Lung function (forced vital capacity)	GCST90244093
10	79946568	rs721917	A	G	A	9.381	7e-21	Lung function (FEV1/FVC)	GCST90244094
10	80513323	rs10748526	T	C	T	-7.027	2e-12	Lung function (FEV1/FVC)	GCST90244094
10	93143758	rs12357018	T	C	T	6.726	2e-11	Lung function (forced vital capacity)	GCST90244093
10	102632823	rs11594179	C	T	T	-6.596	4e-11	Lung function (FEV1/FVC)	GCST90244094
10	103588736	rs1853842	G	A	A	-7.511	6e-14	Lung function (FEV1/FVC)	GCST90244094
10	103770328	rs10748849	C	T	T	8.18	3e-16	Lung function (FEV1/FVC)	GCST90244094
10	110692374	rs1954179	A	G	A	-6.142	8e-10	Lung function (FEV1)	GCST90244092
10	121468532	rs6585739	C	T	T	6.803	1e-11	Lung function (FEV1/FVC)	GCST90244094
10	121650128	rs7920383	A	G	A	-6.798	1e-11	Lung function (FEV1)	GCST90244092
10	121677182	rs1693688	G	T	T	-6.079	1e-09	Lung function (forced vital capacity)	GCST90244093
10	122457898	rs78973239	T	C	T	10.064	8e-24	Lung function (forced vital capacity)	GCST90244093
10	122538121	rs4279944	C	T	T	7.51	6e-14	Lung function (FEV1/FVC)	GCST90244094
11	8822809	rs10840132	T	C	T	7.402	1e-13	Lung function (FEV1/FVC)	GCST90244094
11	9060114	rs7127387	G	C	C	6.492	8e-11	Lung function (FEV1)	GCST90244092
11	9240945	rs9888193	T	G	T	-6.55	6e-11	Lung function (FEV1/FVC)	GCST90244094
11	10378867	rs2923120	C	T	T	-6.367	2e-10	Lung function (FEV1)	GCST90244092
11	12678585	rs7102432	T	C	T	8.329	8e-17	Lung function (forced vital capacity)	GCST90244093
11	13142643	rs10766050	G	A	A	-10.62	2e-26	Lung function (FEV1/FVC)	GCST90244094
11	27662071	rs4923464	C	T	T	6.051	1e-09	Lung function (forced vital capacity)	GCST90244093
11	30526356	rs16920880	A	G	A	5.981	2e-09	Lung function (forced vital capacity)	GCST90244093
11	43665068	rs6485438	G	A	A	-9.463	3e-21	Lung function (forced vital capacity)	GCST90244093
11	44350167	rs10742705	A	G	A	5.95	3e-09	Peak expiratory flow	GCST90244095
11	45223352	rs10838435	C	G	C	7.581	3e-14	Lung function (FEV1)	GCST90244092
11	49307969	rs1164671	T	C	T	6.087	1e-09	Peak expiratory flow	GCST90244095
11	61938663	rs2736598	T	C	T	-6.197	6e-10	Lung function (FEV1)	GCST90244092
11	62602409	rs35156678	G	A	A	11.456	2e-30	Lung function (FEV1)	GCST90244092
11	65563039	rs11227226	C	T	T	6.719	2e-11	Lung function (FEV1/FVC)	GCST90244094
11	66550854	rs57127845	C	T	T	7.627	2e-14	Lung function (FEV1)	GCST90244092
11	68438110	rs901823	T	C	T	6.824	9e-12	Peak expiratory flow	GCST90244095
11	68911250	rs673821	G	T	T	6.079	1e-09	Lung function (FEV1)	GCST90244092
11	69638462	rs2510461	T	C	T	-7.072	2e-12	Lung function (FEV1/FVC)	GCST90244094
11	70407283	rs2298396	C	T	T	-6.659	3e-11	Lung function (FEV1/FVC)	GCST90244094
11	73325134	rs2027761	C	T	T	11.524	1e-30	Lung function (FEV1/FVC)	GCST90244094
11	78417289	rs881337	G	C	C	-7.136	1e-12	Lung function (FEV1/FVC)	GCST90244094
11	86737797	rs11234768	T	C	T	9.664	4e-22	Lung function (FEV1/FVC)	GCST90244094
11	89581084	rs12290257	C	T	T	-7.016	2e-12	Lung function (forced vital capacity)	GCST90244093
11	95996712	rs10501835	C	A	A	6.254	4e-10	Lung function (FEV1/FVC)	GCST90244094
11	100626558	rs10679701	C	CATACTT	CATACTT	7.551	4e-14	Lung function (FEV1/FVC)	GCST90244094
11	115537961	rs898614	C	T	T	6.094	1e-09	Lung function (FEV1/FVC)	GCST90244094
11	122799682	rs873590	G	T	T	-6.883	6e-12	Lung function (FEV1/FVC)	GCST90244094
11	126034685	rs79864933	T	C	T	6.472	1e-10	Lung function (FEV1)	GCST90244092
11	128511972	rs7108992	A	C	A	8.09	6e-16	Lung function (forced vital capacity)	GCST90244093
11	132100419	rs7118465	C	T	T	-10.303	7e-25	Lung function (FEV1/FVC)	GCST90244094
12	604586	rs2535398	T	C	T	7.714	1e-14	Peak expiratory flow	GCST90244095
12	1128495	rs10848442	G	A	A	7.571	4e-14	Lung function (forced vital capacity)	GCST90244093
12	3209092	rs2335666	G	A	A	-6.323	3e-10	Lung function (forced vital capacity)	GCST90244093
12	4134583	rs12811814	T	C	T	6.717	2e-11	Lung function (FEV1)	GCST90244092
12	11759457	rs79715891	G	A	A	-5.942	3e-09	Lung function (FEV1/FVC)	GCST90244094
12	18906020	rs10743288	G	A	A	-6.304	3e-10	Lung function (FEV1/FVC)	GCST90244094
12	24284994	rs502034	G	A	A	-5.966	2e-09	Lung function (FEV1/FVC)	GCST90244094
12	27703304	rs11049099	G	A	A	-6.095	1e-09	Lung function (FEV1/FVC)	GCST90244094
12	27857474	rs57380671	T	C	T	-8.614	7e-18	Lung function (forced vital capacity)	GCST90244093
12	28141022	rs10843111	C	T	T	8.104	5e-16	Peak expiratory flow	GCST90244095
12	28435309	rs7977418	T	C	T	16.949	2e-64	Lung function (forced vital capacity)	GCST90244093
12	28762369	rs7974790	C	T	T	-6.614	4e-11	Peak expiratory flow	GCST90244095
12	28842828	rs1086014	G	A	A	6.524	7e-11	Lung function (forced vital capacity)	GCST90244093
12	30701046	rs4930936	C	T	T	6.92	5e-12	Lung function (forced vital capacity)	GCST90244093
12	46392611	rs1125909	G	A	A	5.95	3e-09	Lung function (forced vital capacity)	GCST90244093
12	48005245	rs3809324	G	T	T	-10.099	6e-24	Peak expiratory flow	GCST90244095
12	50745079	rs1047912	C	T	T	6.456	1e-10	Lung function (forced vital capacity)	GCST90244093
12	51954475	rs7962469	A	G	A	8.738	2e-18	Lung function (FEV1/FVC)	GCST90244094
12	56080595	rs3741499	T	C	T	-8.195	3e-16	Lung function (FEV1/FVC)	GCST90244094
12	57133500	rs11172113	T	C	T	-11.449	2e-30	Lung function (FEV1/FVC)	GCST90244094
12	64632562	rs1147107	A	G	A	6.63	3e-11	Lung function (FEV1/FVC)	GCST90244094
12	65399373	rs12825748	G	C	C	10.276	9e-25	Lung function (FEV1)	GCST90244092
12	65623681	rs2468384	C	G	C	-7.216	5e-13	Lung function (forced vital capacity)	GCST90244093
12	69472334	rs2870898	C	T	T	-8.487	2e-17	Lung function (FEV1)	GCST90244092
12	69885115	rs1240293	T	A	A	6.184	6e-10	Lung function (FEV1/FVC)	GCST90244094
12	85326801	rs12820475	T	C	T	-8.222	2e-16	Peak expiratory flow	GCST90244095
12	95160995	rs113745635	C	T	T	-10.011	1e-23	Lung function (FEV1/FVC)	GCST90244094
12	95846563	rs6538676	T	C	T	14.788	2e-49	Lung function (FEV1/FVC)	GCST90244094
12	95850695	rs12827484	A	G	A	-6.391	2e-10	Lung function (FEV1/FVC)	GCST90244094
12	96083482	rs34769517	A	G	A	-6.75	1e-11	Lung function (FEV1/FVC)	GCST90244094
12	102437944	rs10860865	T	G	T	10.326	5e-25	Peak expiratory flow	GCST90244095
12	110037055	rs35367681	C	T	T	6.154	8e-10	Lung function (FEV1)	GCST90244092
12	114241063	rs2162319	A	G	A	-9.432	4e-21	Lung function (FEV1)	GCST90244092
12	114746248	rs11067278	G	C	C	-6.936	4e-12	Lung function (FEV1/FVC)	GCST90244094
12	114748234	rs11067279	A	C	A	-8.534	1e-17	Lung function (FEV1)	GCST90244092
12	115062886	rs35506	T	A	A	11.312	1e-29	Lung function (forced vital capacity)	GCST90244093
12	123740526	rs7398082	A	C	A	6.658	3e-11	Lung function (FEV1/FVC)	GCST90244094
13	28338316	rs11617354	A	G	A	6.014	2e-09	Lung function (FEV1/FVC)	GCST90244094
13	32136383	rs7331540	G	C	C	-8.095	6e-16	Peak expiratory flow	GCST90244095
13	49770608	rs4643206	T	A	A	7.883	3e-15	Lung function (FEV1/FVC)	GCST90244094
13	49821434	rs716370	A	G	A	5.998	2e-09	Lung function (FEV1)	GCST90244092
13	50248227	rs2762049	G	C	C	-6.852	7e-12	Lung function (FEV1)	GCST90244092
13	74325496	rs9600261	G	A	A	7.828	5e-15	Lung function (FEV1/FVC)	GCST90244094
13	79893100	rs4885681	C	T	T	6.558	5e-11	Lung function (FEV1)	GCST90244092
13	91783564	rs3012004	A	G	A	-6.937	4e-12	Lung function (FEV1)	GCST90244092
13	98983357	rs17785077	G	A	A	-7.378	2e-13	Lung function (FEV1/FVC)	GCST90244094
14	22934519	rs4982712	A	G	A	-6.936	4e-12	Lung function (FEV1/FVC)	GCST90244094
14	26712315	rs12587896	A	G	A	-6.08	1e-09	Lung function (FEV1)	GCST90244092
14	31005015	rs179705	G	C	C	-6.114	1e-09	Lung function (forced vital capacity)	GCST90244093
14	32437880	rs1957014	G	A	A	-6.54	6e-11	Lung function (FEV1/FVC)	GCST90244094
14	35420317	rs12434023	G	C	C	-6.419	1e-10	Lung function (FEV1/FVC)	GCST90244094
14	36217398	rs10132289	T	C	T	6.231	5e-10	Lung function (FEV1/FVC)	GCST90244094
14	68133280	rs2767368	T	A	A	6.122	9e-10	Lung function (FEV1)	GCST90244092
14	74438928	rs7144263	T	C	T	-7.482	7e-14	Lung function (FEV1)	GCST90244092
14	74518841	rs4899518	G	A	A	-6.423	1e-10	Lung function (FEV1/FVC)	GCST90244094
14	74555835	rs57176747	A	G	A	-5.855	5e-09	Lung function (forced vital capacity)	GCST90244093
14	74761944	rs7146395	A	C	A	6.559	5e-11	Lung function (FEV1/FVC)	GCST90244094
14	76123028	rs2543358	T	A	A	6.625	3e-11	Lung function (FEV1/FVC)	GCST90244094
14	90665621	rs10149267	C	T	T	-6.822	9e-12	Lung function (FEV1/FVC)	GCST90244094
14	92043948	rs60165532	G	A	A	7.27	4e-13	Lung function (FEV1)	GCST90244092
14	93045296	rs35584079	G	A	A	-10.829	3e-27	Lung function (FEV1/FVC)	GCST90244094
15	39576356	rs8036633	G	A	A	-6.667	3e-11	Lung function (forced vital capacity)	GCST90244093
15	40962955	rs4924522	C	T	T	-8.644	5e-18	Lung function (forced vital capacity)	GCST90244093
15	41554978	rs9944249	T	G	T	10.126	4e-24	Lung function (FEV1/FVC)	GCST90244094
15	49117330	rs79234094	G	A	A	8.18	3e-16	Lung function (FEV1/FVC)	GCST90244094
15	49419900	rs1429555	C	T	T	11.936	8e-33	Lung function (FEV1/FVC)	GCST90244094
15	50031157	rs7165755	T	G	T	-6.527	7e-11	Lung function (FEV1)	GCST90244092
15	51349799	rs2445772	C	G	C	-7.142	9e-13	Lung function (forced vital capacity)	GCST90244093
15	63539785	rs2058914	G	A	A	-9.042	2e-19	Lung function (FEV1/FVC)	GCST90244094
15	63581069	rs7168903	A	G	A	-6.599	4e-11	Lung function (FEV1/FVC)	GCST90244094
15	66748772	rs11638259	A	C	A	6.873	6e-12	Peak expiratory flow	GCST90244095
15	67347791	rs35688953	T	C	T	9.134	7e-20	Lung function (forced vital capacity)	GCST90244093
15	68046368	rs62002446	G	A	A	6.053	1e-09	Lung function (FEV1)	GCST90244092
15	71316967	rs4337253	G	C	C	-16.236	3e-59	Peak expiratory flow	GCST90244095
15	71320058	rs1441357	G	A	A	-6.232	5e-10	Lung function (FEV1)	GCST90244092
15	71380846	rs2415116	C	T	T	-28.116	6e-174	Lung function (FEV1/FVC)	GCST90244094
15	71381439	rs2165489	C	T	T	-12.027	3e-33	Lung function (FEV1)	GCST90244092
15	73933797	rs8027022	G	A	A	8.676	4e-18	Lung function (forced vital capacity)	GCST90244093
15	74723851	rs4646421	G	A	A	-5.995	2e-09	Lung function (forced vital capacity)	GCST90244093
15	74787133	rs34933034	G	A	A	7.825	5e-15	Peak expiratory flow	GCST90244095
15	76345820	rs1875884	C	T	T	9.729	2e-22	Peak expiratory flow	GCST90244095
15	76549314	rs71405216	T	G	T	-7.002	3e-12	Lung function (FEV1/FVC)	GCST90244094
15	77523491	rs12904212	C	A	A	-6.481	9e-11	Peak expiratory flow	GCST90244095
15	82834035	rs12903359	A	G	A	-8.889	6e-19	Lung function (FEV1)	GCST90244092
15	83903704	rs66990951	A	T	A	-7.581	3e-14	Lung function (FEV1/FVC)	GCST90244094
15	88843421	rs34949187	G	A	A	7.585	3e-14	Peak expiratory flow	GCST90244095
15	95732013	rs2567442	A	T	A	-6.235	5e-10	Peak expiratory flow	GCST90244095
15	95767490	rs2397971	T	C	T	6.069	1e-09	Lung function (FEV1/FVC)	GCST90244094
15	98961833	rs2684787	C	T	T	-9.232	3e-20	Peak expiratory flow	GCST90244095
15	99146746	rs8039637	C	T	T	-7.762	8e-15	Lung function (FEV1/FVC)	GCST90244094
15	99692032	rs28405185	C	A	A	8.781	2e-18	Lung function (FEV1)	GCST90244092
16	3533173	rs3751837	C	T	T	-13.059	6e-39	Lung function (forced vital capacity)	GCST90244093
16	10043242	rs7190960	G	A	A	6.398	2e-10	Lung function (forced vital capacity)	GCST90244093
16	10647125	rs78442819	G	C	C	-11.568	6e-31	Lung function (FEV1/FVC)	GCST90244094
16	11116736	rs9931657	C	T	T	-5.974	2e-09	Lung function (FEV1)	GCST90244092
16	28835925	rs12928404	T	C	T	7.515	6e-14	Lung function (FEV1)	GCST90244092
16	30978537	rs4889525	T	C	T	-10.909	1e-27	Lung function (FEV1)	GCST90244092
16	57995042	rs1055273	G	A	A	8.177	3e-16	Lung function (FEV1/FVC)	GCST90244094
16	58031555	rs4784886	G	A	A	14.537	7e-48	Lung function (FEV1/FVC)	GCST90244094
16	67617976	rs16957489	G	A	A	8.728	3e-18	Lung function (FEV1/FVC)	GCST90244094
16	69889430	rs7196842	T	C	T	11.673	2e-31	Lung function (forced vital capacity)	GCST90244093
16	75218429	rs8056814	G	A	A	-6.459	1e-10	Lung function (FEV1/FVC)	GCST90244094
16	75397365	rs11864587	G	A	A	-16.955	2e-64	Lung function (FEV1/FVC)	GCST90244094
16	79204666	rs71398138	A	C	A	6.79	1e-11	Peak expiratory flow	GCST90244095
16	81707224	rs67721827	T	C	T	5.877	4e-09	Lung function (forced vital capacity)	GCST90244093
17	2062958	rs3803809	A	G	A	6.153	8e-10	Lung function (forced vital capacity)	GCST90244093
17	2150626	rs11657636	C	T	T	-7.984	1e-15	Lung function (FEV1/FVC)	GCST90244094
17	3979319	rs8082036	G	C	C	10.142	4e-24	Lung function (FEV1/FVC)	GCST90244094
17	6566473	rs4796334	G	A	A	-7.145	9e-13	Lung function (FEV1)	GCST90244092
17	7261244	rs222857	C	T	T	-7.173	7e-13	Lung function (forced vital capacity)	GCST90244093
17	7542085	rs62059798	C	T	T	-6.942	4e-12	Lung function (FEV1)	GCST90244092
17	12523032	rs56130357	T	C	T	-7.358	2e-13	Lung function (FEV1/FVC)	GCST90244094
17	16042632	rs3785631	A	G	A	7.107	1e-12	Lung function (forced vital capacity)	GCST90244093
17	29653867	rs1808923	C	T	T	-14.313	2e-46	Lung function (FEV1/FVC)	GCST90244094
17	30729323	rs8069884	C	T	T	9.264	2e-20	Lung function (FEV1)	GCST90244092
17	30936682	rs8067252	C	T	T	10.477	1e-25	Lung function (forced vital capacity)	GCST90244093
17	31907829	rs7209766	T	A	A	6.402	2e-10	Lung function (FEV1/FVC)	GCST90244094
17	38699598	rs68075021	T	G	T	8.411	4e-17	Lung function (FEV1)	GCST90244092
17	48429091	rs78035627	C	T	T	-5.944	3e-09	Lung function (FEV1/FVC)	GCST90244094
17	48470019	rs7211143	A	G	A	-9.792	1e-22	Lung function (FEV1)	GCST90244092
17	48503822	rs4793870	T	C	T	7.504	6e-14	Peak expiratory flow	GCST90244095
17	49370984	rs12952581	G	A	A	-6.608	4e-11	Lung function (FEV1/FVC)	GCST90244094
17	49830279	rs7221118	T	C	T	-6.547	6e-11	Lung function (FEV1/FVC)	GCST90244094
17	56221740	rs12453947	C	T	T	9.449	3e-21	Lung function (FEV1)	GCST90244092
17	56699494	rs227728	T	A	A	-7.817	5e-15	Peak expiratory flow	GCST90244095
17	63932910	rs3815358	A	G	A	-6.733	2e-11	Lung function (FEV1)	GCST90244092
17	64506317	rs1991401	A	G	A	-6.022	2e-09	Lung function (FEV1/FVC)	GCST90244094
17	68019890	rs62086903	T	C	T	-6.877	6e-12	Lung function (FEV1/FVC)	GCST90244094
17	70981343	rs8073559	A	G	A	-8.732	3e-18	Lung function (forced vital capacity)	GCST90244093
17	71205670	rs6501455	A	G	A	14.03	1e-44	Peak expiratory flow	GCST90244095
17	71423531	rs7207973	C	T	T	6.399	2e-10	Lung function (forced vital capacity)	GCST90244093
17	71975781	rs75558990	T	C	T	6.576	5e-11	Peak expiratory flow	GCST90244095
17	72038246	rs9898839	C	G	C	-6.216	5e-10	Lung function (FEV1/FVC)	GCST90244094
17	77419949	rs103458	A	G	A	-6.194	6e-10	Lung function (FEV1)	GCST90244092
17	79799519	rs1105820	T	C	T	5.878	4e-09	Lung function (FEV1)	GCST90244092
17	82001827	rs9912553	C	G	C	-7.914	3e-15	Lung function (FEV1)	GCST90244092
18	208222	rs545447	G	A	A	6.584	5e-11	Lung function (forced vital capacity)	GCST90244093
18	8800725	rs631126	T	C	T	-11.472	2e-30	Lung function (FEV1)	GCST90244092
18	10078074	rs8089099	G	A	A	11.766	6e-32	Peak expiratory flow	GCST90244095
18	10458259	rs12606657	C	A	A	-5.876	4e-09	Peak expiratory flow	GCST90244095
18	23155444	rs4369779	T	C	T	7.641	2e-14	Lung function (FEV1)	GCST90244092
18	24604521	rs72880445	G	T	T	6.959	3e-12	Lung function (forced vital capacity)	GCST90244093
18	32387370	rs16963287	A	G	A	-6.251	4e-10	Lung function (FEV1)	GCST90244092
18	40522516	rs4644921	A	G	A	6.001	2e-09	Lung function (forced vital capacity)	GCST90244093
18	45247933	rs9807668	C	T	T	6.695	2e-11	Lung function (FEV1)	GCST90244092
18	53049353	rs6508190	A	G	A	-6.811	1e-11	Lung function (forced vital capacity)	GCST90244093
18	55899240	rs2202572	A	C	A	7.042	2e-12	Lung function (forced vital capacity)	GCST90244093
19	1866164	rs10403924	C	T	T	6.691	2e-11	Lung function (FEV1/FVC)	GCST90244094
19	7412523	rs34271378	C	A	A	6.809	1e-11	Lung function (FEV1/FVC)	GCST90244094
19	18424797	rs28534973	C	T	T	6.306	3e-10	Lung function (forced vital capacity)	GCST90244093
19	31336792	rs2909	A	G	A	12.146	6e-34	Lung function (FEV1/FVC)	GCST90244094
19	31813874	rs278233	A	G	A	6.488	9e-11	Lung function (forced vital capacity)	GCST90244093
19	36390741	rs2967516	A	G	A	-6.213	5e-10	Lung function (forced vital capacity)	GCST90244093
19	45749075	rs116959973	A	T	A	-6.671	3e-11	Lung function (FEV1)	GCST90244092
19	45799116	rs7252126	T	A	A	12.963	2e-38	Lung function (FEV1/FVC)	GCST90244094
20	7161732	rs35919932	T	C	T	6.079	1e-09	Lung function (forced vital capacity)	GCST90244093
20	7369084	rs2423222	C	T	T	-6.202	6e-10	Peak expiratory flow	GCST90244095
20	10780782	rs751859	T	A	A	9.416	5e-21	Lung function (FEV1/FVC)	GCST90244094
20	13434029	rs6105096	A	C	A	-9.075	1e-19	Peak expiratory flow	GCST90244095
20	13577228	rs6079115	T	C	T	-7.4	1e-13	Lung function (FEV1)	GCST90244092
20	25222256	rs6037062	G	A	A	-7.275	3e-13	Lung function (forced vital capacity)	GCST90244093
20	25740612	rs6132862	T	C	T	8.569	1e-17	Lung function (FEV1)	GCST90244092
20	31674356	rs6060627	C	T	T	-6.802	1e-11	Lung function (forced vital capacity)	GCST90244093
20	32451579	rs910888	G	A	A	-8.762	2e-18	Lung function (FEV1/FVC)	GCST90244094
20	34689049	rs2889855	T	C	T	7.236	5e-13	Peak expiratory flow	GCST90244095
20	34986962	rs3746446	T	C	T	6.229	5e-10	Lung function (forced vital capacity)	GCST90244093
20	35437976	rs143384	G	A	A	12.101	1e-33	Lung function (forced vital capacity)	GCST90244093
20	45372675	rs2249094	G	A	A	-6.563	5e-11	Lung function (FEV1/FVC)	GCST90244094
20	46858178	rs12481092	C	T	T	5.902	4e-09	Peak expiratory flow	GCST90244095
20	49061563	rs11906713	C	T	T	7.526	5e-14	Lung function (forced vital capacity)	GCST90244093
20	52517381	rs6068212	C	A	A	-6.126	9e-10	Lung function (FEV1)	GCST90244092
20	57749029	rs62205790	T	C	T	6.055	1e-09	Lung function (forced vital capacity)	GCST90244093
21	33991458	rs11088268	T	G	T	-12.042	2e-33	Lung function (FEV1/FVC)	GCST90244094
21	34269427	rs2834429	T	A	A	-6.113	1e-09	Lung function (FEV1/FVC)	GCST90244094
21	34282917	rs743339	T	C	T	11.353	7e-30	Lung function (FEV1/FVC)	GCST90244094
21	35738435	rs2255731	T	C	T	9.853	7e-23	Peak expiratory flow	GCST90244095
21	40645561	rs73218223	T	C	T	5.915	3e-09	Lung function (FEV1)	GCST90244092
22	17951518	rs8135939	A	G	A	-11.161	6e-29	Lung function (FEV1)	GCST90244092
22	19766568	rs72646967	A	C	A	7.236	5e-13	Lung function (FEV1/FVC)	GCST90244094
22	19789934	rs5748428	G	T	T	5.922	3e-09	Lung function (FEV1/FVC)	GCST90244094
22	20432201	rs5763025	A	C	A	-10.874	2e-27	Lung function (FEV1/FVC)	GCST90244094
22	27785411	rs2283847	C	T	T	-9.755	2e-22	Lung function (FEV1)	GCST90244092
22	27790299	rs5762354	G	A	A	8.187	3e-16	Lung function (FEV1/FVC)	GCST90244094
22	29842328	rs1076135	A	T	A	-11.048	2e-28	Lung function (FEV1/FVC)	GCST90244094
22	39251163	rs77516118	T	C	T	7.947	2e-15	Lung function (FEV1/FVC)	GCST90244094
22	40420837	rs2072857	G	A	A	-6.953	4e-12	Peak expiratory flow	GCST90244095
22	49950271	rs111700120	C	T	T	6.483	9e-11	Peak expiratory flow	GCST90244095
22	50283979	rs79966207	T	C	T	-5.979	2e-09	Lung function (FEV1)	GCST90244092

## Sheet: Table S3
CHROM	Position	ID (rs#)	REF	ALT	A1 (risk allele)	OR	p-value	MAF	Mapped Gene	Near Gene
1	148163634	rs1391624703	C	T	T	1.60229	7.23551e-06	0.009233		LINC02805
1	168686903	rs139749153	G	T	T	1.97805	5.83474e-06	0.004519		DPT
2	65236155	rs564164012	A	G	G	3.8278	1.81894e-06	0.001133	ACTR2
2	65442176	rs534929738	T	C	C	4.95837	1.69152e-06	0.0008769	LOC105374780
2	65454470	rs1251991662	C	T	T	4.95073	6.97412e-06	0.0007478	LOC105374780
2	83040630	rs543909495	G	A	A	0.552532	8.09946e-06	0.01009		LOC124908050
2	83126915	rs181936464	C	T	T	0.553779	8.58618e-06	0.01009		LOC124908050
2	118625067	rs76053630	G	A	A	0.820916	8.12874e-06	0.07303		LOC101927709
2	118631503	rs60298813	A	G	G	0.821545	8.71633e-06	0.07311		LOC101927709
2	118632212	rs58352046	G	A	A	0.818677	6.38081e-06	0.07289		LOC101927709
2	200840362	rs6735908	G	A	A	0.904176	8.43132e-06	0.48		BICD1P1_pseudo
2	200840365	rs2881881	T	C	C	0.904296	8.38674e-06	0.481		BICD1P1_pseudo
3	6885072	rs75104526	T	C	C	0.765452	9.11829e-06	0.04453	GRM7
3	37527727	rs17036579	A	G	G	1.80657	5.11044e-06	0.005698	ITGA9
3	37528385	rs17036582	T	C	C	1.80814	4.93401e-06	0.005698	ITGA9
3	37531986	rs17036585	C	T	T	1.80871	4.87152e-06	0.005699	ITGA9
3	37532119	rs76514569	G	A	A	1.80901	4.84362e-06	0.005699	ITGA9
3	37532304	rs74506653	A	C	C	1.80909	4.83443e-06	0.005699	ITGA9
3	37541668	rs74464409	G	A	A	1.81866	4.0387e-06	0.0057	ITGA9
3	37541935	rs114076493	T	C	C	1.81866	4.0387e-06	0.0057	ITGA9
3	37545287	rs142561955	GGC	G	G	1.81493	4.3902e-06	0.005702	ITGA9
3	37546120	rs147307081	C	T	T	1.81369	4.50625e-06	0.0057	ITGA9
3	37546657	rs17036611	T	C	C	1.81399	4.47609e-06	0.005701	ITGA9
3	37546742	rs75210829	C	A	A	1.81406	4.46939e-06	0.0057	ITGA9
3	37552094	rs17828003	A	G	G	1.79753	6.02186e-06	0.005732	ITGA9
3	56819837	rs533136463	T	C	C	2.5643	8.07113e-06	0.002006	ARHGEF3
3	98943835	rs889096226	G	A	A	2.77574	9.93067e-06	0.001626		DCBLD2, LOC105374003
3	149690939	rs11925206	A	G	G	0.870656	3.34617e-06	0.1776	WWTR1
3	149692499	rs6783721	C	T	T	0.870656	3.34617e-06	0.1776	WWTR1
3	149699481	rs6802474	T	C	C	0.87027	3.13964e-06	0.1775	WWTR1
3	155188117	rs183381881	G	A	A	0.336538	2.65699e-06	0.005211		MME
3	155189110	rs373638368	A	G	G	0.330113	9.53797e-06	0.004584		MME
4	240212	rs1300409933	C	T	T	2.23557	7.15644e-06	0.003077	ZNF876P
4	89434563	rs151210063	A	C	C	3.10055	6.09321e-06	0.001615		LOC105377328
4	96418971	rs145747134	T	G	G	2.54424	8.28214e-06	0.001863	LINC02267
4	127564977	chr4:127564977_G_GT	G	GT	GT	0.880212	7.20224e-06	0.2094		LOC105377412
4	133538749	rs139686785	T	C	C	2.17967	2.12952e-06	0.003115		PCDH10, PABPC4L
4	133593377	rs144411025	C	T	T	2.19878	3.99362e-06	0.002961		PCDH10, PABPC4L
4	133680160	rs570287273	A	G	G	2.61465	7.31025e-06	0.0018		PABPC4L
4	133895027	rs145516817	G	T	T	1.81208	8.02552e-06	0.005146		PABPC4L
4	133945832	rs144226300	T	C	C	1.39304	1.91587e-06	0.02293		PABPC4L
5	69457847	rs1040813200	T	A	A	2.15969	4.98521e-06	0.003612		MARVELD2
5	155225968	rs187291426	A	G	G	2.61513	8.13193e-07	0.002856		LOC105378239
5	168695239	rs532540535	T	G	G	2.4328	8.44858e-06	0.002106	SLIT3
5	169895434	rs79960070	G	A	A	1.42049	5.56621e-06	0.01817	DOCK2, INSYN2B
5	169895446	rs115796250	T	C	C	1.4204	5.59266e-06	0.01817	DOCK2, INSYN2B
5	169895527	rs74888019	G	A	A	1.42042	5.603e-06	0.01817	DOCK2, INSYN2B
5	169895557	rs75345097	C	G	G	1.4203	5.63895e-06	0.01817	DOCK2, INSYN2B
5	178110446	chr5:178110446_CCT_C	CCT	C	C	2.05561	5.53576e-06	0.003741		N4BP3
6	2934064	rs372930396	T	C	C	2.45528	2.42625e-07	0.003166		SERPINB6
6	2935671	rs367674096	G	A	A	2.45528	2.42625e-07	0.003166		SERPINB6
6	5739652	rs1202293385	A	C	C	3.91725	3.41952e-06	0.001231	FARS2
6	54667518	chr6:54667518_C_CT	C	CT	CT	3.23031	6.94364e-07	0.001373	LOC107986606
6	55853362	rs199886340	CTG	C	C	3.95837	4.70105e-06	0.001032	BMP5
6	68838490	rs1392357900	C	T	T	3.10184	9.65079e-06	0.001025	ADGRB3
6	167463385	rs926679376	T	A	A	1.90207	2.0835e-06	0.004858	LOC105378127
7	121566705	rs147156142	G	A	A	1.55309	6.87269e-06	0.01034		LOC124901737
7	122915598	rs147443303	T	A	A	2.57051	9.15715e-06	0.001875	LOC105375482
7	142160455	rs375942555	C	T	T	4.51407	7.06625e-06	0.0009494	MGAM2
8	117746853	rs12682151	C	T	T	0.903904	5.15565e-06	0.4961		LOC105375721, LOC107986970
9	32394258	rs548096840	C	T	T	2.61478	7.3128e-06	0.00202	ACO1
9	32482643	rs575935345	G	A	A	2.67662	5.21162e-06	0.001958	RIGI, LOC124902138
9	69924324	rs10780705	C	T	T	1.11071	4.60869e-06	0.3886		RN7SL570P_pseudo
9	69929567	rs11140930	C	A	A	1.10816	7.92946e-06	0.3697		RN7SL570P_pseudo
9	70123423	rs10511980	A	G	A	0.90496	8.0224e-06	0.4951	MAMDC2
10	26774704	rs147786844	A	C	C	1.69396	3.7013e-06	0.00762	ABI1
10	80279560	rs60204118	C	T	C	1.3562	6.50582e-06	0.02513	MAT1A
11	65777925	rs542385818	C	T	T	2.55226	6.4382e-06	0.002016	AP5B1
12	40116148	rs151227451	T	C	C	1.6243	7.77902e-06	0.008581		SLC2A13
12	44304865	rs567861940	A	C	C	2.42064	3.01453e-06	0.002416	TMEM117
12	44370880	rs535575748	A	G	G	2.44135	2.36626e-06	0.00242	TMEM117
12	63711377	rs188082542	G	T	T	1.78885	6.44345e-06	0.005568	LOC100418730_pseudo
12	123173001	rs577610929	G	A	A	2.2362	5.7655e-06	0.002988	MPHOSPH9
12	123311688	rs1456746506	TAACC	T	T	2.23241	4.08283e-06	0.003148	SBNO1
12	123402279	chr12:123402279_G_GCGGGGC	G	GCGGGGC	GCGGGGC	2.23361	4.14436e-06	0.003146	KMT5A
13	54707911	rs370426124	A	G	G	2.24407	4.728e-06	0.002932		LOC105370213
15	24560707	chr15:24560707_T_A	T	A	A	1064380	3.61257e-06	7.412e-05	PWRN1
15	95286295	rs1994147	T	A	A	0.882828	3.13145e-06	0.256	LETR1
16	84625070	rs188019375	A	G	G	3.64809	9.43368e-06	0.001024		COTL1, LOC105371376, KLHL36
16	84668633	rs548549289	C	T	T	4.63807	1.7607e-06	0.0008982		KLHL36
18	24944932	rs1786166	T	A	A	1.12791	9.54378e-06	0.2037	LINC01894
18	59448168	rs192505935	T	C	C	6.03497	4.29961e-06	0.0005411	CCBE1
18	74489196	rs149490006	G	C	C	2.65427	1.36622e-06	0.001863		CNDP2
20	19836596	chr20:19836596_G_GCT	G	GCT	GCT	4.3352	1.18209e-06	0.00107	RIN2
21	29161894	rs57220716	C	T	T	0.80475	7.75213e-06	0.06402	MAP3K7CL

## Sheet: Table S4
Chr#	Position	rs#	Risk_allele	p-value	Risk_allele_frequency	Odd ratio	BETA	CI	Mapped_genes	Pubmed_ID	Report trait(s)	Trait(s)	Back_ground_trait(s)	Accession_ID	p-value_annotation
1	3514991	rs947350	C	1e-10	NR	-	0.0214731 unit increase	[0.015-0.028]	MEGF6	37069358	Chronic obstructive pulmonary disease liability (machine learning-based score)	chronic obstructive pulmonary disease	-	GCST90244098	-
1	6620847	rs11122105	G	2e-12	NR	-	0.0152446 unit decrease	[0.011-0.02]	PHF13	37069358	Chronic obstructive pulmonary disease liability (machine learning-based score)	chronic obstructive pulmonary disease	-	GCST90244098	-
1	8416368	rs159960	G	7e-09	0.559	1.093	-	[1.06-1.126]	RERE	35104449	Asthma-COPD overlap syndrome	asthma,chronic obstructive pulmonary disease	-	GCST90102597	(EA)
1	8441726	rs301819	?	1e-11	NR	-	-	-	RERE	30940143	Chronic obstructive pulmonary disease or high blood pressure (pleiotropy)	blood pressure,chronic obstructive pulmonary disease	-	GCST007611	-
1	10297748	rs112682076	G	2e-10	NR	-	0.0641572 unit increase	[0.044-0.084]	KIF1B	37069358	Chronic obstructive pulmonary disease liability (machine learning-based score)	chronic obstructive pulmonary disease	-	GCST90244098	-
1	10662447	rs59985166	?	4e-18	NR	-	-	-	CASZ1	30940143	Chronic obstructive pulmonary disease or resting heart rate (pleiotropy)	resting heart rate,chronic obstructive pulmonary disease	-	GCST007656	-
1	14960672	rs41301991	T	8e-06	0.022	1.259	-	[1.138-1.394]	KAZN	35104449	Asthma-COPD overlap syndrome	asthma,chronic obstructive pulmonary disease	-	GCST90102597	(EA)
1	15021144	rs6667220	G	8e-06	0.26	-	-	-	KAZN	23144326	Chronic obstructive pulmonary disease-related biomarkers	interleukin-6 measurement,chronic obstructive pulmonary disease	-	GCST001737	(IL6)
1	16979534	rs9435731	A	7e-10	0.51	1.06	-	[1.04-1.08]	MFAP2	30804561	Chronic obstructive pulmonary disease	chronic obstructive pulmonary disease	-	GCST007692	-
1	16979534	rs9435731	C	3e-11	NR	-	0.013624 unit decrease	[0.0095-0.0177]	MFAP2	37069358	Chronic obstructive pulmonary disease liability (machine learning-based score)	chronic obstructive pulmonary disease	-	GCST90244098	-
1	19463064	rs17395720	T	3e-08	NR	-	0.0133885 unit decrease	[0.0085-0.0183]	CAPZB	37069358	Chronic obstructive pulmonary disease liability (machine learning-based score)	chronic obstructive pulmonary disease	-	GCST90244098	-
1	24914625	rs9438876	A	3e-13	NR	-	0.0152315 unit decrease	[0.011-0.019]	RUNX3	37069358	Chronic obstructive pulmonary disease liability (machine learning-based score)	chronic obstructive pulmonary disease	-	GCST90244098	-
1	26492563	rs763307681	GGTT	2e-08	NR	-	0.0129453 unit decrease	[0.0083-0.0176]	HMGN2,DPPA2P2	37069358	Chronic obstructive pulmonary disease liability (machine learning-based score)	chronic obstructive pulmonary disease	-	GCST90244098	-
1	26842709	rs71636784	?	6e-12	NR	-	-	-	ZDHHC18	30940143	Chronic obstructive pulmonary disease or high blood pressure (pleiotropy)	blood pressure,chronic obstructive pulmonary disease	-	GCST007611	-
1	33254241	rs12040608	C	4e-08	NR	-	0.0126358 unit increase	[0.0079-0.0174]	ZNF362,TRIM62	37069358	Chronic obstructive pulmonary disease liability (machine learning-based score)	chronic obstructive pulmonary disease	-	GCST90244098	-
1	37954960	rs1480343	C	8e-11	NR	-	0.0262549 unit increase	[0.018-0.034]	SF3A3,Metazoa_SRP	37069358	Chronic obstructive pulmonary disease liability (machine learning-based score)	chronic obstructive pulmonary disease	-	GCST90244098	-
1	39525916	rs3738676	?	3e-11	NR	-	-	-	PPIEL,BMP8A	30940143	Chronic obstructive pulmonary disease or resting heart rate (pleiotropy)	resting heart rate,chronic obstructive pulmonary disease	-	GCST007656	-
1	39570256	rs3768321	G	8e-19	NR	-	0.0227049 unit decrease	[0.018-0.028]	PABPC4,PABPC4-AS1	37069358	Chronic obstructive pulmonary disease liability (machine learning-based score)	chronic obstructive pulmonary disease	-	GCST90244098	-
1	39579628	rs61781370	?	7e-09	NR	-	-	-	PABPC4,HEYL	30940143	Chronic obstructive pulmonary disease or high blood pressure (pleiotropy)	blood pressure,chronic obstructive pulmonary disease	-	GCST007611	-
1	39594353	rs76841360	A	5e-10	0.23	1.08	-	[1.05-1.10]	PABPC4,HEYL	30804561	Chronic obstructive pulmonary disease	chronic obstructive pulmonary disease	-	GCST007692	-
1	44602096	rs10890311	T	6e-07	0.21	1.06	-	[NR]	RNF220	30804561	Chronic obstructive pulmonary disease	chronic obstructive pulmonary disease	-	GCST007692	(conditional on rs4660861)
1	45480964	rs4660861	G	4e-08	0.57	1.06	-	[1.04-1.08]	TESK2	30804561	Chronic obstructive pulmonary disease	chronic obstructive pulmonary disease	-	GCST007692	-
1	45549866	rs777473824	A	4e-13	NR	-	0.0156726 unit increase	[0.011-0.02]	PRDX1,AKR1A1	37069358	Chronic obstructive pulmonary disease liability (machine learning-based score)	chronic obstructive pulmonary disease	-	GCST90244098	-
1	51151463	rs7536035	A	1e-08	NR	-	0.0913287 unit increase	[0.059-0.123]	CFL1P2,C1orf185	37069358	Chronic obstructive pulmonary disease liability (machine learning-based score)	chronic obstructive pulmonary disease	-	GCST90244098	-
1	60447471	rs72673419	T	4e-09	0.05	1.14	-	[1.09-1.19]	LINC01748,LINC02778	30804561	Chronic obstructive pulmonary disease	chronic obstructive pulmonary disease	-	GCST007692	-
1	60447471	rs72673419	C	7e-17	NR	-	0.0394695 unit decrease	[0.03-0.049]	LINC01748,LINC02778	37069358	Chronic obstructive pulmonary disease liability (machine learning-based score)	chronic obstructive pulmonary disease	-	GCST90244098	-
1	60460440	rs77714938	C	3e-08	0.05	1.19	-	[1.12-1.27]	LINC01748,LINC02778	35308900	Chronic obstructive pulmonary disease	chronic obstructive pulmonary disease	-	GCST90103984	-
1	77811292	rs4121165	G	1e-13	NR	-	0.0191041 unit decrease	[0.014-0.024]	MIGA1	37069358	Chronic obstructive pulmonary disease liability (machine learning-based score)	chronic obstructive pulmonary disease	-	GCST90244098	-
1	88733302	rs305221	?	3e-12	NR	-	-	-	PKN2	30940143	Chronic obstructive pulmonary disease or high blood pressure (pleiotropy)	blood pressure,chronic obstructive pulmonary disease	-	GCST007611	-
1	91611540	rs1192415	G	2e-20	NR	-	0.0248355 unit increase	[0.02-0.03]	HSP90B3P,WDR82P2	37069358	Chronic obstructive pulmonary disease liability (machine learning-based score)	chronic obstructive pulmonary disease	-	GCST90244098	-
1	97608510	rs114904431	T	9e-09	NR	-	0.2119 unit increase	[0.14-0.28]	DPYD	34594039	Chronic obstructive pulmonary disease	chronic obstructive pulmonary disease	-	GCST90018807	-
1	111191102	rs10857859	G	2e-22	NR	-	0.0216955 unit increase	[0.017-0.026]	DENND2D	37069358	Chronic obstructive pulmonary disease liability (machine learning-based score)	chronic obstructive pulmonary disease	-	GCST90244098	-
1	111195486	rs629619	T	3e-10	0.2	1.08	-	[1.06-1.11]	DENND2D	30804561	Chronic obstructive pulmonary disease	chronic obstructive pulmonary disease	-	GCST007692	-
1	147621873	rs17160476	A	3e-09	NR	-	0.0166999 unit increase	[0.011-0.022]	BCL9	37069358	Chronic obstructive pulmonary disease liability (machine learning-based score)	chronic obstructive pulmonary disease	-	GCST90244098	-
1	149934520	rs11205303	C	8e-08	0.4	1.06	-	[1.03 -1.08]	MTMR11	33909500	Chronic obstructive pulmonary disease	chronic obstructive pulmonary disease	-	GCST011766	-
1	149938875	rs72692823	T	4e-11	NR	-	0.0191099 unit increase	[0.013-0.025]	OTUD7B	37069358	Chronic obstructive pulmonary disease liability (machine learning-based score)	chronic obstructive pulmonary disease	-	GCST90244098	-
1	154549918	rs72698179	C	1e-11	NR	-	0.0419901 unit decrease	[0.029-0.055]	UBE2Q1	37069358	Chronic obstructive pulmonary disease liability (machine learning-based score)	chronic obstructive pulmonary disease	-	GCST90244098	-
1	161690011	rs114931935	A	5e-07	0.04	1.88	-	[1.47-2.40]	RPL31P11,Y_RNA	25241909	Chronic bronchitis in chronic obstructive pulmonary disease	chronic bronchitis	chronic obstructive pulmonary disease	GCST002621	-
1	163530921	rs3001089	?	5e-07	NR	-	-	-	RNA5SP63	24621683	Chronic obstructive pulmonary disease (moderate to severe)	chronic obstructive pulmonary disease	-	GCST002351	(AA)
1	163644634	rs199887699	A	8e-10	NR	-	0.0255187 unit increase	[0.017-0.034]	RNA5SP63,U3	37069358	Chronic obstructive pulmonary disease liability (machine learning-based score)	chronic obstructive pulmonary disease	-	GCST90244098	-
1	178750171	rs4651005	C	7e-10	NR	-	0.0133152 unit increase	[0.0089-0.0177]	RALGPS2	37069358	Chronic obstructive pulmonary disease liability (machine learning-based score)	chronic obstructive pulmonary disease	-	GCST90244098	-
1	186158260	rs56375587	T	1e-09	NR	-	0.0159884 unit increase	[0.011-0.021]	HMCN1	37069358	Chronic obstructive pulmonary disease liability (machine learning-based score)	chronic obstructive pulmonary disease	-	GCST90244098	-
1	198991940	rs555874669	G	2e-12	NR	-	0.0152765 unit decrease	[0.011-0.02]	LINC01222,MIR181A1HG	37069358	Chronic obstructive pulmonary disease liability (machine learning-based score)	chronic obstructive pulmonary disease	-	GCST90244098	-
1	201814554	rs2820290	A	1e-08	NR	-	0.0122042 unit decrease	[0.0081-0.0163]	IPO9-AS1,NAV1	37069358	Chronic obstructive pulmonary disease liability (machine learning-based score)	chronic obstructive pulmonary disease	-	GCST90244098	-
1	202505646	rs12741415	A	3e-07	NR	3.01	-	NR	PPP1R12B	32824824	Chronic obstructive pulmonary disease	chronic obstructive pulmonary disease	-	GCST011435	-
1	205128518	rs35936420	G	7e-09	NR	-	0.0124324 unit increase	[0.0082-0.0167]	RBBP5,DSTYK	37069358	Chronic obstructive pulmonary disease liability (machine learning-based score)	chronic obstructive pulmonary disease	-	GCST90244098	-
1	206449448	rs372362333	C	5e-08	NR	-	0.0116617 unit increase	[0.0075-0.0158]	SRGAP2	37069358	Chronic obstructive pulmonary disease liability (machine learning-based score)	chronic obstructive pulmonary disease	-	GCST90244098	-
1	216866056	rs10863276	T	4e-08	NR	-	0.0113916 unit decrease	[0.0072-0.0156]	ESRRG	37069358	Chronic obstructive pulmonary disease liability (machine learning-based score)	chronic obstructive pulmonary disease	-	GCST90244098	-
1	218318779	rs3121580	C	5e-06	0.83	1.06	-	[NR]	RRP15	30804561	Chronic obstructive pulmonary disease	chronic obstructive pulmonary disease	-	GCST007692	(conditional on rs3009947)
1	218348267	rs2799098	G	1e-09	NR	-	0.0153956 unit decrease	[0.01-0.021]	TGFB2	37069358	Chronic obstructive pulmonary disease liability (machine learning-based score)	chronic obstructive pulmonary disease	-	GCST90244098	-
1	218425127	rs4846480	A	8e-09	0.75	-	-	-	TGFB2	24621683	Chronic obstructive pulmonary disease (severe)	chronic obstructive pulmonary disease	-	GCST002350	-
1	218425127	rs4846480	A	9e-08	NR	1.26	-	-	TGFB2	35953715	Chronic obstructive pulmonary disease	chronic obstructive pulmonary disease	-	GCST90162551	-
1	218451191	rs10429950	T	2e-10	0.73	1.11	-	[1.07,1.14]	TGFB2,LINC02869	28166215	Chronic obstructive pulmonary disease	chronic obstructive pulmonary disease	-	GCST004147	-
1	218515813	rs3009947	C	4e-09	0.5	1.06	-	[1.04-1.08]	LINC02869	30804561	Chronic obstructive pulmonary disease	chronic obstructive pulmonary disease	-	GCST007692	-
1	219327412	rs79274749	T	6e-06	0.08	1.09	-	[NR]	LYPLAL1-AS1	30804561	Chronic obstructive pulmonary disease	chronic obstructive pulmonary disease	-	GCST007692	(conditional on rs11118406)
1	219724599	rs4846580	G	1e-06	0.44	1.08	-	[1.05-1.12]	SLC30A10	33106845	Chronic obstructive pulmonary disease x ever smoker interaction (main effect)	chronic obstructive pulmonary disease	-	GCST90016586	-
1	219724599	rs4846580	G	1e-05	0.44	1.07	-	[1.04-1.1]	SLC30A10	33106845	Chronic obstructive pulmonary disease in ever smokers	chronic obstructive pulmonary disease	smoking status measurement	GCST90016588	-
1	219724599	rs4846580	G	1e-09	0.44	1.08	-	[1.05-1.1]	SLC30A10	33106845	Chronic obstructive pulmonary disease in non-current smokers	chronic obstructive pulmonary disease	smoking status measurement	GCST90016594	-
1	219724599	rs4846580	G	9e-10	0.44	1.08	-	[1.05-1.1]	SLC30A10	33106845	Chronic obstructive pulmonary disease x current smoker interaction (main effect)	chronic obstructive pulmonary disease	-	GCST90016591	-
1	219724599	rs4846580	G	2e-06	0.44	1.08	-	[1.05-1.12]	SLC30A10	33106845	Chronic obstructive pulmonary disease in never smokers	chronic obstructive pulmonary disease	smoking status measurement	GCST90016589	-
1	219724599	rs4846580	G	6e-10	0.44	-	-	[NR]	SLC30A10	33106845	Chronic obstructive pulmonary disease x ever smoker interaction (2df)	smoking status measurement,chronic obstructive pulmonary disease	-	GCST90016585	-
1	219724599	rs4846580	G	2e-09	0.44	-	-	[NR]	SLC30A10	33106845	Chronic obstructive pulmonary disease x current smoker interaction (2df)	smoking status measurement,chronic obstructive pulmonary disease	-	GCST90016590	-
1	219751552	rs11118406	T	4e-11	0.28	1.08	-	[1.05-1.10]	SLC30A10	30804561	Chronic obstructive pulmonary disease	chronic obstructive pulmonary disease	-	GCST007692	-
1	219929662	chr1:219929662	CAA	1e-18	NR	-	0.0187947 unit increase	[0.015-0.023]	-	37069358	Chronic obstructive pulmonary disease liability (machine learning-based score)	chronic obstructive pulmonary disease	-	GCST90244098	-
1	233984064	rs12759054	?	5e-08	NR	-	-	-	SLC35F3	30940143	Chronic obstructive pulmonary disease or high blood pressure (pleiotropy)	blood pressure,chronic obstructive pulmonary disease	-	GCST007611	-
1	239725457	rs2355210	C	8e-30	NR	-	0.0234054 unit decrease	[0.019-0.027]	CHRM3-AS2,CHRM3	37069358	Chronic obstructive pulmonary disease liability (machine learning-based score)	chronic obstructive pulmonary disease	-	GCST90244098	-
1	239737706	rs11579382	C	7e-09	0.42	1.06	-	[1.04-1.08]	CHRM3-AS2,CHRM3	30804561	Chronic obstructive pulmonary disease	chronic obstructive pulmonary disease	-	GCST007692	-
1	241686357	rs9428513	?	6e-06	NR	-	-	-	WDR64	32222710	Chronic obstructive pulmonary disease	chronic obstructive pulmonary disease	-	GCST010249	-
2	5790191	rs2722608	C	4e-08	NR	-	0.0120451 unit decrease	[0.0078-0.0163]	SOX11,LINC01810	37069358	Chronic obstructive pulmonary disease liability (machine learning-based score)	chronic obstructive pulmonary disease	-	GCST90244098	-
2	8324697	rs2630744	T	3e-10	NR	-	0.0140421 unit decrease	[0.0097-0.0184]	LINC00299	37069358	Chronic obstructive pulmonary disease liability (machine learning-based score)	chronic obstructive pulmonary disease	-	GCST90244098	-
2	9150228	rs955277	T	2e-10	0.61	1.07	-	[1.05-1.09]	RPL30P3,ASAP2	30804561	Chronic obstructive pulmonary disease	chronic obstructive pulmonary disease	-	GCST007692	-
2	9150228	rs955277	C	8e-12	NR	-	0.0150261 unit decrease	[0.011-0.019]	RPL30P3,ASAP2	37069358	Chronic obstructive pulmonary disease liability (machine learning-based score)	chronic obstructive pulmonary disease	-	GCST90244098	-
2	9150228	rs955277	C	4e-10	0.39	0.92	-	[0.9-0.95]	RPL30P3,ASAP2	33106845	Chronic obstructive pulmonary disease in non-current smokers	chronic obstructive pulmonary disease	smoking status measurement	GCST90016594	-
2	9150228	rs955277	C	4e-10	0.39	0.92	-	[0.9-0.95]	RPL30P3,ASAP2	33106845	Chronic obstructive pulmonary disease x current smoker interaction (main effect)	chronic obstructive pulmonary disease	-	GCST90016591	-
2	9150228	rs955277	C	7e-09	0.39	-	-	[NR]	RPL30P3,ASAP2	33106845	Chronic obstructive pulmonary disease x ever smoker interaction (2df)	smoking status measurement,chronic obstructive pulmonary disease	-	GCST90016585	-
2	9150228	rs955277	C	2e-09	0.39	-	-	[NR]	RPL30P3,ASAP2	33106845	Chronic obstructive pulmonary disease x current smoker interaction (2df)	smoking status measurement,chronic obstructive pulmonary disease	-	GCST90016590	-
2	10060189	rs12692398	A	3e-08	0.2	1.44	-	[1.26-1.64]	CYS1	25241909	Chronic bronchitis and chronic obstructive pulmonary disease	chronic obstructive pulmonary disease,chronic bronchitis	-	GCST002625	(EA, COPDGene + GenKOLS)
2	15766055	rs10929386	C	9e-09	0.49	1.06	-	[1.04-1.08]	RNU5E-7P,LINC01804	30804561	Chronic obstructive pulmonary disease	chronic obstructive pulmonary disease	-	GCST007692	-
2	15766730	rs2544536	T	7e-27	NR	-	0.0221162 unit increase	[0.018-0.026]	RNU5E-7P,LINC01804	37069358	Chronic obstructive pulmonary disease liability (machine learning-based score)	chronic obstructive pulmonary disease	-	GCST90244098	-
2	15780199	rs2544523	T	1e-06	NR	1.07	-	[NR]	RNU5E-7P,LINC01804	24993907	Asthma or chronic obstructive pulmonary disease	asthma,chronic obstructive pulmonary disease	-	GCST002519	-
2	18106357	rs55884799	T	1e-42	NR	-	0.037453 unit increase	[0.032-0.043]	KCNS3	37069358	Chronic obstructive pulmonary disease liability (machine learning-based score)	chronic obstructive pulmonary disease	-	GCST90244098	-
2	22345841	rs7569716	?	1e-07	NR	-	-	-	RNA5SP87,LINC01830	24621683	Chronic obstructive pulmonary disease (moderate to severe)	chronic obstructive pulmonary disease	-	GCST002351	(AA)
2	25240614	rs2289195	G	2e-10	NR	-	0.0138008 unit decrease	[0.0096-0.018]	DNMT3A	37069358	Chronic obstructive pulmonary disease liability (machine learning-based score)	chronic obstructive pulmonary disease	-	GCST90244098	-
2	28613010	rs13409705	?	9e-12	NR	-	-	-	PLB1	30940143	Chronic obstructive pulmonary disease or resting heart rate (pleiotropy)	resting heart rate,chronic obstructive pulmonary disease	-	GCST007656	-
2	33475871	rs4077711	A	2e-10	NR	-	0.0140049 unit increase	[0.0096-0.0184]	RASGRP3	37069358	Chronic obstructive pulmonary disease liability (machine learning-based score)	chronic obstructive pulmonary disease	-	GCST90244098	-
2	36492247	rs4670562	A	5e-14	NR	-	0.0183497 unit increase	[0.014-0.023]	CRIM1	37069358	Chronic obstructive pulmonary disease liability (machine learning-based score)	chronic obstructive pulmonary disease	-	GCST90244098	-
2	42206107	rs12466981	C	5e-08	0.73	1.06	-	[1.04-1.09]	EML4	30804561	Chronic obstructive pulmonary disease	chronic obstructive pulmonary disease	-	GCST007692	-
2	42206107	rs12466981	C	9e-20	NR	-	0.0209572 unit increase	[0.016-0.026]	EML4	37069358	Chronic obstructive pulmonary disease liability (machine learning-based score)	chronic obstructive pulmonary disease	-	GCST90244098	-
2	44925383	rs4953148	A	4e-08	NR	-	0.0123438 unit decrease	[0.0079-0.0168]	LINC01833	37069358	Chronic obstructive pulmonary disease liability (machine learning-based score)	chronic obstructive pulmonary disease	-	GCST90244098	-
2	60327678	rs5831575	T	2e-09	NR	-	0.013536 unit increase	[0.0094-0.0177]	RNA5SP94,MIR4432HG	37069358	Chronic obstructive pulmonary disease liability (machine learning-based score)	chronic obstructive pulmonary disease	-	GCST90244098	-
2	62986835	rs2710647	T	8e-09	NR	-	0.0110169 unit decrease	[0.0069-0.0151]	EHBP1	37069358	Chronic obstructive pulmonary disease liability (machine learning-based score)	chronic obstructive pulmonary disease	-	GCST90244098	-
2	64060874	rs572473905	C	5e-08	0.02	0.74	-	[0.67-0.83]	VPS54,PELI1	35308900	Chronic obstructive pulmonary disease	chronic obstructive pulmonary disease	-	GCST90103984	-
2	64654095	rs2302643	G	3e-10	NR	-	0.0129858 unit decrease	[0.0089-0.0171]	SERTAD2	37069358	Chronic obstructive pulmonary disease liability (machine learning-based score)	chronic obstructive pulmonary disease	-	GCST90244098	-
2	65686680	rs138677395	T	1e-09	NR	-	0.0323307 unit decrease	[0.022-0.043]	MIR4778,KRT18P33	37069358	Chronic obstructive pulmonary disease liability (machine learning-based score)	chronic obstructive pulmonary disease	-	GCST90244098	-
2	66860520	rs13018626	C	1e-24	NR	-	0.0414515 unit decrease	[0.033-0.05]	DNMT3AP1,LINC01799	37069358	Chronic obstructive pulmonary disease liability (machine learning-based score)	chronic obstructive pulmonary disease	-	GCST90244098	-
2	69180588	rs10173269	T	7e-09	NR	-	0.0118284 unit increase	[0.0077-0.0159]	ANTXR1	37069358	Chronic obstructive pulmonary disease liability (machine learning-based score)	chronic obstructive pulmonary disease	-	GCST90244098	-
2	85279465	rs10165984	T	3e-08	NR	-	0.013057 unit increase	[0.0082-0.0179]	TCF7L1	37069358	Chronic obstructive pulmonary disease liability (machine learning-based score)	chronic obstructive pulmonary disease	-	GCST90244098	-
2	99947562	rs201522706	GAGAA	8e-12	NR	-	0.0230804 unit decrease	[0.017-0.03]	AFF3	37069358	Chronic obstructive pulmonary disease liability (machine learning-based score)	chronic obstructive pulmonary disease	-	GCST90244098	-
2	102316102	rs950880	C	2e-20	NR	-	0.0194526 unit decrease	[0.015-0.024]	IL18R1,IL1RL1	37069358	Chronic obstructive pulmonary disease liability (machine learning-based score)	chronic obstructive pulmonary disease	-	GCST90244098	-
2	111155479	rs13405741	T	8e-09	NR	-	0.019781 unit decrease	[0.013-0.027]	MIR4435-2HG,BCL2L11	37069358	Chronic obstructive pulmonary disease liability (machine learning-based score)	chronic obstructive pulmonary disease	-	GCST90244098	-
2	119571288	rs139257032	T	3e-07	0.02	3.35	-	[2.12-5.30]	CFAP221	25241909	Chronic bronchitis and chronic obstructive pulmonary disease	chronic obstructive pulmonary disease,chronic bronchitis	-	GCST002625	(EA)
2	144903382	rs13428413	G	2e-08	NR	-	0.0125819 unit decrease	[0.0081-0.0171]	TEX41	37069358	Chronic obstructive pulmonary disease liability (machine learning-based score)	chronic obstructive pulmonary disease	-	GCST90244098	-
2	150174625	rs368931559	A	9e-15	NR	-	0.0389172 unit increase	[0.029-0.049]	LINC01818	37069358	Chronic obstructive pulmonary disease liability (machine learning-based score)	chronic obstructive pulmonary disease	-	GCST90244098	-
2	154784114	rs6719455	?	3e-07	NR	-	0.57 unit decrease	[0.35-0.79]	KCNJ3	34404834	Emphysema in chronic obstructive pulmonary disease	emphysema	chronic obstructive pulmonary disease	GCST90027903	-
2	154785257	rs56784511	?	3e-07	NR	-	0.71 unit decrease	[0.44-0.98]	KCNJ3	34404834	Emphysema	emphysema	-	GCST90027902	-
2	156141090	rs7424080	T	1e-34	NR	-	0.0371793 unit decrease	[0.031-0.043]	LINC01876	37069358	Chronic obstructive pulmonary disease liability (machine learning-based score)	chronic obstructive pulmonary disease	-	GCST90244098	-
2	156156523	rs72902175	T	2e-08	0.13	1.09	-	[1.06-1.12]	LINC01876	30804561	Chronic obstructive pulmonary disease	chronic obstructive pulmonary disease	-	GCST007692	-
2	160474570	rs10208158	C	7e-14	NR	-	0.015174 unit increase	[0.011-0.019]	RBMS1	37069358	Chronic obstructive pulmonary disease liability (machine learning-based score)	chronic obstructive pulmonary disease	-	GCST90244098	-
2	168622316	rs1840168	C	2e-18	NR	-	0.0210329 unit increase	[0.016-0.026]	CERS6	37069358	Chronic obstructive pulmonary disease liability (machine learning-based score)	chronic obstructive pulmonary disease	-	GCST90244098	-
2	173143743	rs10930578	G	1e-08	NR	-	0.013143 unit decrease	[0.0086-0.0177]	MAP3K20	37069358	Chronic obstructive pulmonary disease liability (machine learning-based score)	chronic obstructive pulmonary disease	-	GCST90244098	-
2	198674533	chr2:198674533	AGT	6e-09	NR	-	0.0149953 unit increase	[0.0099-0.0201]	-	37069358	Chronic obstructive pulmonary disease liability (machine learning-based score)	chronic obstructive pulmonary disease	-	GCST90244098	-
2	200343969	rs985256	A	3e-10	NR	-	0.0154954 unit decrease	[0.011-0.02]	SPATS2L	37069358	Chronic obstructive pulmonary disease liability (machine learning-based score)	chronic obstructive pulmonary disease	-	GCST90244098	-
2	205777260	rs2041808	C	3e-08	NR	-	0.0119023 unit decrease	[0.0077-0.0161]	NRP2	37069358	Chronic obstructive pulmonary disease liability (machine learning-based score)	chronic obstructive pulmonary disease	-	GCST90244098	-
2	216751762	rs57866041	G	1e-18	NR	-	0.0254493 unit decrease	[0.02-0.031]	RPL31P14,IGFBP5	37069358	Chronic obstructive pulmonary disease liability (machine learning-based score)	chronic obstructive pulmonary disease	-	GCST90244098	-
2	217802649	rs3791979	?	2e-09	NR	-	-	-	TNS1	30940143	Chronic obstructive pulmonary disease or resting heart rate (pleiotropy)	resting heart rate,chronic obstructive pulmonary disease	-	GCST007656	-
2	217815847	rs2161969	A	3e-07	0.47	0.93	-	[0.9-0.95]	TNS1	33106845	Chronic obstructive pulmonary disease in ever smokers	chronic obstructive pulmonary disease	smoking status measurement	GCST90016588	-
2	217815847	rs2161969	A	1e-08	0.47	-	-	[NR]	TNS1	33106845	Chronic obstructive pulmonary disease x ever smoker interaction (2df)	smoking status measurement,chronic obstructive pulmonary disease	-	GCST90016585	-
2	217818431	rs2571445	A	3e-12	0.39	1.07	-	[1.05-1.09]	TNS1	30804561	Chronic obstructive pulmonary disease	chronic obstructive pulmonary disease	-	GCST007692	-
2	217818431	rs2571445	A	8e-30	NR	-	0.024066 unit increase	[0.02-0.028]	TNS1	37069358	Chronic obstructive pulmonary disease liability (machine learning-based score)	chronic obstructive pulmonary disease	-	GCST90244098	-
2	217818431	rs2571445	A	2e-09	0.39	1.08	-	[1.05-1.1]	TNS1	33106845	Chronic obstructive pulmonary disease in non-current smokers	chronic obstructive pulmonary disease	smoking status measurement	GCST90016594	-
2	217818431	rs2571445	A	3e-09	0.39	1.08	-	[1.05-1.1]	TNS1	33106845	Chronic obstructive pulmonary disease x current smoker interaction (main effect)	chronic obstructive pulmonary disease	-	GCST90016591	-
2	217818431	rs2571445	A	4e-13	0.39	1.08	-	[1.05 -1.1]	TNS1	33909500	Chronic obstructive pulmonary disease	chronic obstructive pulmonary disease	-	GCST011766	-
2	217818431	rs2571445	A	8e-09	0.39	-	-	[NR]	TNS1	33106845	Chronic obstructive pulmonary disease x current smoker interaction (2df)	smoking status measurement,chronic obstructive pulmonary disease	-	GCST90016590	-
2	219432316	rs7564856	G	8e-10	NR	-	0.0134447 unit decrease	[0.0092-0.0177]	SPEG,DES	37069358	Chronic obstructive pulmonary disease liability (machine learning-based score)	chronic obstructive pulmonary disease	-	GCST90244098	-
2	224966869	rs7569781	G	1e-12	NR	-	0.0155367 unit decrease	[0.011-0.02]	DOCK10	37069358	Chronic obstructive pulmonary disease liability (machine learning-based score)	chronic obstructive pulmonary disease	-	GCST90244098	-
2	228697179	rs62202378	T	5e-47	NR	-	0.0547069 unit increase	[0.047-0.062]	LINC01807	37069358	Chronic obstructive pulmonary disease liability (machine learning-based score)	chronic obstructive pulmonary disease	-	GCST90244098	-
2	228705203	rs16825267	C	2e-09	0.93	1.19	-	[1.12,1.25]	LINC01807	28166215	Chronic obstructive pulmonary disease	chronic obstructive pulmonary disease	-	GCST004147	-
2	228705203	rs16825267	C	2e-20	0.92	1.19	-	[1.15-1.24]	LINC01807	30804561	Chronic obstructive pulmonary disease	chronic obstructive pulmonary disease	-	GCST007692	-
2	228726001	rs4973115	A	1e-06	0.08	0.86	-	[0.8-0.91]	LINC01807	33106845	Chronic obstructive pulmonary disease x ever smoker interaction (main effect)	chronic obstructive pulmonary disease	-	GCST90016586	-
2	228726001	rs4973115	A	3e-09	0.08	0.84	-	[0.8-0.89]	LINC01807	33106845	Chronic obstructive pulmonary disease in ever smokers	chronic obstructive pulmonary disease	smoking status measurement	GCST90016588	-
2	228726001	rs4973115	A	2e-06	0.08	0.78	-	[0.7-0.86]	LINC01807	33106845	Chronic obstructive pulmonary disease in current smokers	chronic obstructive pulmonary disease	smoking status measurement	GCST90016593	-
2	228726001	rs4973115	A	5e-10	0.08	0.86	-	[0.83-0.9]	LINC01807	33106845	Chronic obstructive pulmonary disease in non-current smokers	chronic obstructive pulmonary disease	smoking status measurement	GCST90016594	-
2	228726001	rs4973115	A	4e-10	0.08	0.86	-	[0.83-0.9]	LINC01807	33106845	Chronic obstructive pulmonary disease x current smoker interaction (main effect)	chronic obstructive pulmonary disease	-	GCST90016591	-
2	228726001	rs4973115	A	2e-06	0.08	0.86	-	[0.81-0.91]	LINC01807	33106845	Chronic obstructive pulmonary disease in never smokers	chronic obstructive pulmonary disease	smoking status measurement	GCST90016589	-
2	228726001	rs4973115	A	2e-13	0.08	-	-	[NR]	LINC01807	33106845	Chronic obstructive pulmonary disease x ever smoker interaction (2df)	smoking status measurement,chronic obstructive pulmonary disease	-	GCST90016585	-
2	228726001	rs4973115	A	7e-14	0.08	-	-	[NR]	LINC01807	33106845	Chronic obstructive pulmonary disease x current smoker interaction (2df)	smoking status measurement,chronic obstructive pulmonary disease	-	GCST90016590	-
2	229414806	rs6712150	G	1e-08	NR	-	0.0125683 unit increase	[0.0082-0.017]	DNER	37069358	Chronic obstructive pulmonary disease liability (machine learning-based score)	chronic obstructive pulmonary disease	-	GCST90244098	-
2	237324109	rs1050785	C	2e-16	NR	-	0.017445 unit decrease	[0.013-0.022]	COL6A3	37069358	Chronic obstructive pulmonary disease liability (machine learning-based score)	chronic obstructive pulmonary disease	-	GCST90244098	-
2	238415569	rs72983853	C	3e-08	0.88	1.09	-	[NR]	RNU6-234P,ASB1	30804561	Chronic obstructive pulmonary disease	chronic obstructive pulmonary disease	-	GCST007692	(conditional on rs62191105)
2	238705617	rs13410025	A	3e-07	0.24	1.06	-	[NR]	LINC01937	30804561	Chronic obstructive pulmonary disease	chronic obstructive pulmonary disease	-	GCST007692	(conditional on rs62191105)
2	238951008	rs62191105	C	3e-12	0.8	1.09	-	[1.07-1.12]	LINC01940,HDAC4	30804561	Chronic obstructive pulmonary disease	chronic obstructive pulmonary disease	-	GCST007692	-
2	238951008	rs62191105	T	1e-09	0.19	0.91	-	[0.88-0.94]	LINC01940,HDAC4	33106845	Chronic obstructive pulmonary disease in non-current smokers	chronic obstructive pulmonary disease	smoking status measurement	GCST90016594	-
2	238951008	rs62191105	T	9e-10	0.19	0.91	-	[0.88-0.94]	LINC01940,HDAC4	33106845	Chronic obstructive pulmonary disease x current smoker interaction (main effect)	chronic obstructive pulmonary disease	-	GCST90016591	-
2	238951008	rs62191105	T	3e-09	0.19	-	-	[NR]	LINC01940,HDAC4	33106845	Chronic obstructive pulmonary disease x current smoker interaction (2df)	smoking status measurement,chronic obstructive pulmonary disease	-	GCST90016590	-
2	238954831	rs62191107	T	1e-55	NR	-	0.0415863 unit increase	[0.036-0.047]	HDAC4,LINC01940	37069358	Chronic obstructive pulmonary disease liability (machine learning-based score)	chronic obstructive pulmonary disease	-	GCST90244098	-
2	238972087	rs35945722	A	7e-07	0.18	0.91	-	[0.87-0.94]	LINC01940,HDAC4	33106845	Chronic obstructive pulmonary disease in ever smokers	chronic obstructive pulmonary disease	smoking status measurement	GCST90016588	-
2	238972087	rs35945722	A	5e-09	0.18	-	-	[NR]	LINC01940,HDAC4	33106845	Chronic obstructive pulmonary disease x ever smoker interaction (2df)	smoking status measurement,chronic obstructive pulmonary disease	-	GCST90016585	-
2	239814725	rs12612507	A	3e-06	0.55	1.05	-	[NR]	NDUFA10	30804561	Chronic obstructive pulmonary disease	chronic obstructive pulmonary disease	-	GCST007692	(conditional on rs62191105)
2	241262457	rs11443847	T	3e-08	NR	-	0.0115551 unit decrease	[0.0074-0.0157]	HDLBP	37069358	Chronic obstructive pulmonary disease liability (machine learning-based score)	chronic obstructive pulmonary disease	-	GCST90244098	-
2	241759225	rs34290285	A	4e-11	0.252	0.89	-	[0.859-0.921]	D2HGDH	35104449	Asthma-COPD overlap syndrome	asthma,chronic obstructive pulmonary disease	-	GCST90102597	(EA)
3	3795464	rs711585	C	3e-08	NR	-	0.0122822 unit decrease	[0.0081-0.0165]	SUMF1	37069358	Chronic obstructive pulmonary disease liability (machine learning-based score)	chronic obstructive pulmonary disease	-	GCST90244098	-
3	11599127	rs2442776	G	2e-10	0.15	1.09	-	[1.06-1.12]	VGLL4	30804561	Chronic obstructive pulmonary disease	chronic obstructive pulmonary disease	-	GCST007692	-
3	11600640	rs1561073	T	5e-20	NR	-	0.0214971 unit increase	[0.017-0.026]	VGLL4	37069358	Chronic obstructive pulmonary disease liability (machine learning-based score)	chronic obstructive pulmonary disease	-	GCST90244098	-
3	12114388	rs11707641	T	3e-06	0.84	1.07	-	[NR]	SYN2	30804561	Chronic obstructive pulmonary disease	chronic obstructive pulmonary disease	-	GCST007692	(conditional on rs2442776)
3	12613324	rs13073921	G	3e-10	NR	-	0.0183367 unit decrease	[0.012-0.024]	RAF1	37069358	Chronic obstructive pulmonary disease liability (machine learning-based score)	chronic obstructive pulmonary disease	-	GCST90244098	-
3	13587575	rs149086677	?	2e-06	NR	-	0.9 unit decrease	[0.53-1.27]	FBLN2	34404834	Emphysema	emphysema	-	GCST90027902	-
3	13816472	rs1124480	C	9e-06	0.46	-	-	-	WNT7A	23144326	Chronic obstructive pulmonary disease-related biomarkers	interleukin-6 measurement,chronic obstructive pulmonary disease	-	GCST001737	(IL6)
3	14286531	rs10865723	G	7e-10	NR	-	0.0134682 unit decrease	[0.0092-0.0177]	LSM3,LINC01267	37069358	Chronic obstructive pulmonary disease liability (machine learning-based score)	chronic obstructive pulmonary disease	-	GCST90244098	-
3	25479091	rs1529672	A	8e-09	0.342219	0.858085	-	[0.814642985-0.903843096]	RARB	32514122	Chronic obstructive pulmonary disease	chronic obstructive pulmonary disease	-	GCST90013709	-
3	25479091	rs1529672	C	2e-08	0.83	1.11	-	[1.07-1.15]	RARB	28166215	Chronic obstructive pulmonary disease	chronic obstructive pulmonary disease	-	GCST004147	-
3	25479091	rs1529672	C	3e-11	0.83	1.09	-	[1.06-1.12]	RARB	30804561	Chronic obstructive pulmonary disease	chronic obstructive pulmonary disease	-	GCST007692	-
3	25479091	rs1529672	A	1e-09	0.342662	-	0.14939864 unit decrease	[0.1-0.2]	RARB	34594039	Chronic obstructive pulmonary disease	chronic obstructive pulmonary disease	-	GCST90018587	-
3	25500500	rs1297795	G	2e-23	NR	-	0.0269182 unit increase	[0.022-0.032]	RARB	37069358	Chronic obstructive pulmonary disease liability (machine learning-based score)	chronic obstructive pulmonary disease	-	GCST90244098	-
3	25628675	rs11712723	A	1e-06	0.72	1.06	-	[NR]	TOP2B	30804561	Chronic obstructive pulmonary disease	chronic obstructive pulmonary disease	-	GCST007692	(conditional on rs1529672)
3	29428184	rs17666332	T	2e-27	NR	-	0.0247189 unit decrease	[0.02-0.029]	RBMS3	37069358	Chronic obstructive pulmonary disease liability (machine learning-based score)	chronic obstructive pulmonary disease	-	GCST90244098	-
3	29430921	rs13073544	C	2e-08	0.28	1.06	-	[1.04-1.09]	RBMS3	30804561	Chronic obstructive pulmonary disease	chronic obstructive pulmonary disease	-	GCST007692	-
3	33006170	rs35570272	T	2e-09	0.398	1.097	-	[1.064-1.13]	GLB1	35104449	Asthma-COPD overlap syndrome	asthma,chronic obstructive pulmonary disease	-	GCST90102597	(EA)
3	53678883	rs6809164	T	7e-24	NR	-	0.0234716 unit decrease	[0.019-0.028]	CACNA1D	37069358	Chronic obstructive pulmonary disease liability (machine learning-based score)	chronic obstructive pulmonary disease	-	GCST90244098	-
3	55124197	rs17759204	G	9e-11	0.27	1.07	-	[1.05-1.10]	LINC02017,CACNA2D3	30804561	Chronic obstructive pulmonary disease	chronic obstructive pulmonary disease	-	GCST007692	-
3	55124197	rs17759204	A	2e-25	NR	-	0.0235675 unit decrease	[0.019-0.028]	LINC02017,CACNA2D3	37069358	Chronic obstructive pulmonary disease liability (machine learning-based score)	chronic obstructive pulmonary disease	-	GCST90244098	-
3	55558426	rs56115292	C	2e-11	NR	-	0.0139566 unit increase	[0.0097-0.0182]	ERC2	37069358	Chronic obstructive pulmonary disease liability (machine learning-based score)	chronic obstructive pulmonary disease	-	GCST90244098	-
3	57060652	chr3:57060652	G	4e-08	0.16	1.11	-	[1.07-1.15]	-	35308900	Chronic obstructive pulmonary disease	chronic obstructive pulmonary disease	-	GCST90103984	-
3	57129723	rs6787279	C	8e-09	0.169	0.889	-	[0.855-0.926]	IL17RD	35104449	Asthma-COPD overlap syndrome	asthma,chronic obstructive pulmonary disease	-	GCST90102597	(EA)
3	57760788	rs62259026	C	2e-08	0.75	1.07	-	[1.04-1.09]	SLMAP	30804561	Chronic obstructive pulmonary disease	chronic obstructive pulmonary disease	-	GCST007692	-
3	57896874	rs17058639	C	1e-31	NR	-	0.0284034 unit increase	[0.024-0.033]	SLMAP	37069358	Chronic obstructive pulmonary disease liability (machine learning-based score)	chronic obstructive pulmonary disease	-	GCST90244098	-
3	71413200	rs139284640	A	6e-12	NR	-	0.0189851 unit decrease	[0.014-0.024]	FOXP1	37069358	Chronic obstructive pulmonary disease liability (machine learning-based score)	chronic obstructive pulmonary disease	-	GCST90244098	-
3	73813465	rs586936	G	8e-15	NR	-	0.0165768 unit decrease	[0.012-0.021]	LINC02005	37069358	Chronic obstructive pulmonary disease liability (machine learning-based score)	chronic obstructive pulmonary disease	-	GCST90244098	-
3	99684886	rs17834371	G	1e-09	NR	-	0.0322287 unit increase	[0.022-0.042]	COL8A1	37069358	Chronic obstructive pulmonary disease liability (machine learning-based score)	chronic obstructive pulmonary disease	-	GCST90244098	-
3	113285246	rs41271357	G	1e-08	NR	-	0.0147079 unit increase	[0.0097-0.0198]	BOC	37069358	Chronic obstructive pulmonary disease liability (machine learning-based score)	chronic obstructive pulmonary disease	-	GCST90244098	-
3	119267961	rs138812427	C	1e-08	NR	-	0.0408464 unit decrease	[0.027-0.055]	B4GALT4-AS1	37069358	Chronic obstructive pulmonary disease liability (machine learning-based score)	chronic obstructive pulmonary disease	-	GCST90244098	-
3	123358195	rs4093840	A	4e-10	0.47	1.06	-	[1.04-1.08]	ADCY5	30804561	Chronic obstructive pulmonary disease	chronic obstructive pulmonary disease	-	GCST007692	-
3	123359232	rs2062432	G	6e-06	0.48	1.07	-	[1.04-1.1]	ADCY5	33106845	Chronic obstructive pulmonary disease in ever smokers	chronic obstructive pulmonary disease	smoking status measurement	GCST90016588	-
3	123359232	rs2062432	G	7e-09	0.48	1.07	-	[1.05-1.1]	ADCY5	33106845	Chronic obstructive pulmonary disease in non-current smokers	chronic obstructive pulmonary disease	smoking status measurement	GCST90016594	-
3	123359232	rs2062432	G	8e-09	0.48	1.07	-	[1.05-1.1]	ADCY5	33106845	Chronic obstructive pulmonary disease x current smoker interaction (main effect)	chronic obstructive pulmonary disease	-	GCST90016591	-
3	123359232	rs2062432	G	5e-09	0.48	-	-	[NR]	ADCY5	33106845	Chronic obstructive pulmonary disease x ever smoker interaction (2df)	smoking status measurement,chronic obstructive pulmonary disease	-	GCST90016585	-
3	123359232	rs2062432	G	7e-10	0.48	-	-	[NR]	ADCY5	33106845	Chronic obstructive pulmonary disease x current smoker interaction (2df)	smoking status measurement,chronic obstructive pulmonary disease	-	GCST90016590	-
3	128226479	rs2955133	T	5e-37	NR	-	0.0404485 unit decrease	[0.034-0.047]	EEFSEC	37069358	Chronic obstructive pulmonary disease liability (machine learning-based score)	chronic obstructive pulmonary disease	-	GCST90244098	-
3	128242335	rs2955083	A	4e-13	0.88	1.18	-	[1.13,1.24]	EEFSEC	28166215	Chronic obstructive pulmonary disease	chronic obstructive pulmonary disease	-	GCST004147	-
3	128242335	rs2955083	A	4e-15	0.88	1.13	-	[1.10-1.17]	EEFSEC	30804561	Chronic obstructive pulmonary disease	chronic obstructive pulmonary disease	-	GCST007692	-
3	128242335	rs2955083	T	7e-06	0.12	0.89	-	[0.85-0.94]	EEFSEC	33106845	Chronic obstructive pulmonary disease x ever smoker interaction (main effect)	chronic obstructive pulmonary disease	-	GCST90016586	-
3	128242335	rs2955083	T	6e-09	0.12	0.89	-	[0.86-0.93]	EEFSEC	33106845	Chronic obstructive pulmonary disease in non-current smokers	chronic obstructive pulmonary disease	smoking status measurement	GCST90016594	-
3	128242335	rs2955083	T	7e-09	0.12	0.9	-	[0.86-0.93]	EEFSEC	33106845	Chronic obstructive pulmonary disease x current smoker interaction (main effect)	chronic obstructive pulmonary disease	-	GCST90016591	-
3	128242335	rs2955083	T	6e-06	0.12	0.89	-	[0.84-0.94]	EEFSEC	33106845	Chronic obstructive pulmonary disease in never smokers	chronic obstructive pulmonary disease	smoking status measurement	GCST90016589	-
3	128242335	rs2955083	?	4e-08	NR	-	-	-	EEFSEC	30940143	Chronic obstructive pulmonary disease or resting heart rate (pleiotropy)	resting heart rate,chronic obstructive pulmonary disease	-	GCST007656	-
3	128242335	rs2955083	T	9e-09	0.12	-	-	[NR]	EEFSEC	33106845	Chronic obstructive pulmonary disease x ever smoker interaction (2df)	smoking status measurement,chronic obstructive pulmonary disease	-	GCST90016585	-
3	128242335	rs2955083	T	9e-09	0.12	-	-	[NR]	EEFSEC	33106845	Chronic obstructive pulmonary disease x current smoker interaction (2df)	smoking status measurement,chronic obstructive pulmonary disease	-	GCST90016590	-
3	128378653	rs2293947	?	9e-10	NR	-	-	-	EEFSEC	30940143	Chronic obstructive pulmonary disease or high blood pressure (pleiotropy)	blood pressure,chronic obstructive pulmonary disease	-	GCST007611	-
3	132826025	rs558711972	A	6e-10	NR	-	0.0139297 unit increase	[0.0093-0.0185]	NPHP3-AS1	37069358	Chronic obstructive pulmonary disease liability (machine learning-based score)	chronic obstructive pulmonary disease	-	GCST90244098	-
3	141383991	rs6763931	G	7e-10	NR	-	0.0128018 unit decrease	[0.0087-0.0169]	ZBTB38	37069358	Chronic obstructive pulmonary disease liability (machine learning-based score)	chronic obstructive pulmonary disease	-	GCST90244098	-
3	141428572	rs7650602	C	5e-08	0.45	1.06	-	[1.04-1.08]	ZBTB38	30804561	Chronic obstructive pulmonary disease	chronic obstructive pulmonary disease	-	GCST007692	-
3	141428572	rs7650602	C	1e-06	0.45	1.08	-	[1.05-1.12]	ZBTB38	33106845	Chronic obstructive pulmonary disease x ever smoker interaction (main effect)	chronic obstructive pulmonary disease	-	GCST90016586	-
3	141428572	rs7650602	C	8e-09	0.45	1.07	-	[1.05-1.1]	ZBTB38	33106845	Chronic obstructive pulmonary disease in non-current smokers	chronic obstructive pulmonary disease	smoking status measurement	GCST90016594	-
3	141428572	rs7650602	C	1e-08	0.45	1.07	-	[1.05-1.1]	ZBTB38	33106845	Chronic obstructive pulmonary disease x current smoker interaction (main effect)	chronic obstructive pulmonary disease	-	GCST90016591	-
3	141428572	rs7650602	C	1e-06	0.45	1.08	-	[1.05-1.12]	ZBTB38	33106845	Chronic obstructive pulmonary disease in never smokers	chronic obstructive pulmonary disease	smoking status measurement	GCST90016589	-
3	141428572	rs7650602	C	3e-08	0.45	-	-	[NR]	ZBTB38	33106845	Chronic obstructive pulmonary disease x ever smoker interaction (2df)	smoking status measurement,chronic obstructive pulmonary disease	-	GCST90016585	-
3	141428572	rs7650602	C	2e-08	0.45	-	-	[NR]	ZBTB38	33106845	Chronic obstructive pulmonary disease x current smoker interaction (2df)	smoking status measurement,chronic obstructive pulmonary disease	-	GCST90016590	-
3	156567721	rs35612054	T	3e-08	NR	-	0.064 unit increase	[0.041-0.087]	TIPARP-AS1,SSR3	34594039	Chronic obstructive pulmonary disease	chronic obstructive pulmonary disease	-	GCST90018807	-
3	156747639	rs8792	A	3e-13	NR	-	0.0151805 unit decrease	[0.011-0.019]	LINC00886	37069358	Chronic obstructive pulmonary disease liability (machine learning-based score)	chronic obstructive pulmonary disease	-	GCST90244098	-
3	156795028	rs9859058	?	4e-11	NR	-	-	-	LINC00886	30940143	Chronic obstructive pulmonary disease or resting heart rate (pleiotropy)	resting heart rate,chronic obstructive pulmonary disease	-	GCST007656	-
3	158137609	chr3:158137609	CAA	3e-08	NR	-	0.0140687 unit decrease	[0.0091-0.019]	-	37069358	Chronic obstructive pulmonary disease liability (machine learning-based score)	chronic obstructive pulmonary disease	-	GCST90244098	-
3	158470614	rs6799272	?	1e-09	NR	-	-	-	RSRC1	30940143	Chronic obstructive pulmonary disease or high blood pressure (pleiotropy)	blood pressure,chronic obstructive pulmonary disease	-	GCST007611	-
3	158758369	rs117801951	?	1e-06	NR	3.96	-	NR	MFSD1	33235445	Early chronic obstructive pulmonary disease in never smokers	chronic obstructive pulmonary disease	smoking status measurement	GCST011793	(PS matching analysis)
3	165830741	rs1799807	T	2e-09	NR	-	0.0429598 unit decrease	[0.028-0.058]	BCHE,LINC01322	37069358	Chronic obstructive pulmonary disease liability (machine learning-based score)	chronic obstructive pulmonary disease	-	GCST90244098	-
3	168992055	rs879394	G	8e-32	NR	-	0.0288005 unit decrease	[0.024-0.034]	LINC01997,LINC02082	37069358	Chronic obstructive pulmonary disease liability (machine learning-based score)	chronic obstructive pulmonary disease	-	GCST90244098	-
3	169028357	rs7642001	A	1e-14	0.37	1.08	-	[1.06-1.10]	LINC01997	30804561	Chronic obstructive pulmonary disease	chronic obstructive pulmonary disease	-	GCST007692	-
3	169058538	rs1420472	T	3e-11	0.45	1.1	-	[1.07-1.14]	LINC01997,MECOM	33106845	Chronic obstructive pulmonary disease in ever smokers	chronic obstructive pulmonary disease	smoking status measurement	GCST90016588	-
3	169058538	rs1420472	T	3e-10	0.45	1.2	-	[1.13-1.26]	LINC01997,MECOM	33106845	Chronic obstructive pulmonary disease in current smokers	chronic obstructive pulmonary disease	smoking status measurement	GCST90016593	-
3	169058538	rs1420472	T	3e-08	0.45	1.07	-	[1.04-1.1]	LINC01997,MECOM	33106845	Chronic obstructive pulmonary disease in non-current smokers	chronic obstructive pulmonary disease	smoking status measurement	GCST90016594	-
3	169058538	rs1420472	T	3e-08	0.45	1.07	-	[1.04-1.1]	LINC01997,MECOM	33106845	Chronic obstructive pulmonary disease x current smoker interaction (main effect)	chronic obstructive pulmonary disease	-	GCST90016591	-
3	169058538	rs1420472	T	1e-05	0.44	1.06	-	[1.03-1.09]	LINC01997,MECOM	35308900	Chronic obstructive pulmonary disease	chronic obstructive pulmonary disease	-	GCST90103984	-
3	169058538	rs1420472	T	1e-09	0.44	1.09	-	[1.06-1.12]	LINC01997,MECOM	35308900	Chronic obstructive pulmonary disease	chronic obstructive pulmonary disease	-	GCST90103985	-
3	169058538	rs1420472	T	1e-13	0.45	-	-	[NR]	LINC01997,MECOM	33106845	Chronic obstructive pulmonary disease x ever smoker interaction (2df)	smoking status measurement,chronic obstructive pulmonary disease	-	GCST90016585	-
3	169058538	rs1420472	T	2e-15	0.45	-	-	[NR]	LINC01997,MECOM	33106845	Chronic obstructive pulmonary disease x current smoker interaction (2df)	smoking status measurement,chronic obstructive pulmonary disease	-	GCST90016590	-
3	169587629	rs11721111	T	8e-06	0.12	1.07	-	[NR]	MECOM	30804561	Chronic obstructive pulmonary disease	chronic obstructive pulmonary disease	-	GCST007692	(conditional on rs7642001)
3	172096231	rs7636026	A	3e-09	NR	-	0.0126383 unit decrease	[0.0085-0.0168]	FNDC3B	37069358	Chronic obstructive pulmonary disease liability (machine learning-based score)	chronic obstructive pulmonary disease	-	GCST90244098	-
3	177262600	rs76594178	?	9e-06	NR	4.89	-	NR	TBL1XR1,LINC00501	33235445	Early chronic obstructive pulmonary disease in never smokers	chronic obstructive pulmonary disease	smoking status measurement	GCST011793	(PS matching analysis)
3	186365694	rs73182224	G	5e-16	NR	-	0.0202177 unit decrease	[0.015-0.025]	DGKG,LINC02020	37069358	Chronic obstructive pulmonary disease liability (machine learning-based score)	chronic obstructive pulmonary disease	-	GCST90244098	-
3	193879024	rs1165651	T	5e-10	NR	-	0.0132021 unit decrease	[0.009-0.0174]	LINC02038,LINC02026	37069358	Chronic obstructive pulmonary disease liability (machine learning-based score)	chronic obstructive pulmonary disease	-	GCST90244098	-
4	1802549	rs3135877	G	2e-08	NR	-	0.0287795 unit increase	[0.018-0.039]	FGFR3	37069358	Chronic obstructive pulmonary disease liability (machine learning-based score)	chronic obstructive pulmonary disease	-	GCST90244098	-
4	7849176	rs4488938	G	1e-08	NR	-	0.1045 unit increase	[0.069-0.14]	AFAP1	34594039	Chronic obstructive pulmonary disease	chronic obstructive pulmonary disease	-	GCST90018807	-
4	7902036	rs9654093	G	2e-15	NR	-	0.0251149 unit decrease	[0.019-0.031]	AFAP1	37069358	Chronic obstructive pulmonary disease liability (machine learning-based score)	chronic obstructive pulmonary disease	-	GCST90244098	-
4	13156043	rs149043197	C	9e-09	NR	-	0.0219854 unit decrease	[0.015-0.029]	HSP90AB2P,U6	37069358	Chronic obstructive pulmonary disease liability (machine learning-based score)	chronic obstructive pulmonary disease	-	GCST90244098	-
4	15579131	rs12500587	T	9e-09	NR	-	0.0123395 unit increase	[0.008-0.0167]	CC2D2A	37069358	Chronic obstructive pulmonary disease liability (machine learning-based score)	chronic obstructive pulmonary disease	-	GCST90244098	-
4	24514008	rs7698250	T	2e-10	0.027	-	0.463 unit increase	[0.32-0.61]	DHX15	24383474	Pulmonary emphysema	emphysema	-	GCST002326	(Chinese)
4	36270218	rs115503647	A	4e-09	NR	-	0.0263806 unit decrease	[0.017-0.035]	ARAP2,DTHD1	37069358	Chronic obstructive pulmonary disease liability (machine learning-based score)	chronic obstructive pulmonary disease	-	GCST90244098	-
4	53785811	rs4864822	A	7e-11	NR	-	0.0138714 unit increase	[0.0098-0.018]	LNX1,RPL21P44	37069358	Chronic obstructive pulmonary disease liability (machine learning-based score)	chronic obstructive pulmonary disease	-	GCST90244098	-
4	55669653	rs35799962	T	1e-08	NR	-	0.0258947 unit decrease	[0.017-0.035]	RNU6-276P,NMU	37069358	Chronic obstructive pulmonary disease liability (machine learning-based score)	chronic obstructive pulmonary disease	-	GCST90244098	-
4	63204859	rs7679934	G	1e-08	NR	-	0.0126434 unit decrease	[0.0084-0.0169]	EXOC5P1,LARP1BP1	37069358	Chronic obstructive pulmonary disease liability (machine learning-based score)	chronic obstructive pulmonary disease	-	GCST90244098	-
4	74748153	rs4585380	G	3e-09	0.74	1.07	-	[1.05-1.09]	BTC	30804561	Chronic obstructive pulmonary disease	chronic obstructive pulmonary disease	-	GCST007692	-
4	74750496	rs35926103	G	6e-09	0.26	0.92	-	[0.9-0.95]	BTC	33106845	Chronic obstructive pulmonary disease in non-current smokers	chronic obstructive pulmonary disease	smoking status measurement	GCST90016594	-
4	74750496	rs35926103	G	6e-09	0.26	0.92	-	[0.9-0.95]	BTC	33106845	Chronic obstructive pulmonary disease x current smoker interaction (main effect)	chronic obstructive pulmonary disease	-	GCST90016591	-
4	74750496	rs35926103	G	3e-08	0.26	-	-	[NR]	BTC	33106845	Chronic obstructive pulmonary disease x current smoker interaction (2df)	smoking status measurement,chronic obstructive pulmonary disease	-	GCST90016590	-
4	74750631	rs11938093	A	2e-27	NR	-	0.025473 unit increase	[0.021-0.03]	BTC	37069358	Chronic obstructive pulmonary disease liability (machine learning-based score)	chronic obstructive pulmonary disease	-	GCST90244098	-
4	74750631	rs11938093	A	4e-09	0.74	1.07	-	[1.04 -1.09]	BTC	33909500	Chronic obstructive pulmonary disease	chronic obstructive pulmonary disease	-	GCST011766	-
4	78487450	rs4975128	G	1e-10	NR	-	0.0132549 unit decrease	[0.0092-0.0174]	FRAS1	37069358	Chronic obstructive pulmonary disease liability (machine learning-based score)	chronic obstructive pulmonary disease	-	GCST90244098	-
4	88894544	rs13110699	T	6e-10	0.18	0.88	-	[0.85-0.92]	FAM13A	33106845	Chronic obstructive pulmonary disease in ever smokers	chronic obstructive pulmonary disease	smoking status measurement	GCST90016588	-
4	88894544	rs13110699	T	2e-08	0.18	0.81	-	[0.75-0.87]	FAM13A	33106845	Chronic obstructive pulmonary disease in current smokers	chronic obstructive pulmonary disease	smoking status measurement	GCST90016593	-
4	88894544	rs13110699	T	7e-06	0.18	0.93	-	[0.9-0.96]	FAM13A	33106845	Chronic obstructive pulmonary disease in non-current smokers	chronic obstructive pulmonary disease	smoking status measurement	GCST90016594	-
4	88894544	rs13110699	T	7e-06	0.18	0.93	-	[0.9-0.96]	FAM13A	33106845	Chronic obstructive pulmonary disease x current smoker interaction (main effect)	chronic obstructive pulmonary disease	-	GCST90016591	-
4	88894544	rs13110699	T	4e-10	0.18	-	-	[NR]	FAM13A	33106845	Chronic obstructive pulmonary disease x ever smoker interaction (2df)	smoking status measurement,chronic obstructive pulmonary disease	-	GCST90016585	-
4	88894544	rs13110699	T	4e-11	0.18	-	-	[NR]	FAM13A	33106845	Chronic obstructive pulmonary disease x current smoker interaction (2df)	smoking status measurement,chronic obstructive pulmonary disease	-	GCST90016590	-
4	88939696	rs2464523	C	4e-37	NR	-	0.031823 unit decrease	[0.027-0.037]	FAM13A	37069358	Chronic obstructive pulmonary disease liability (machine learning-based score)	chronic obstructive pulmonary disease	-	GCST90244098	-
4	88943295	rs1246642	T	4e-09	NR	-	0.0751 unit increase	[0.05-0.1]	FAM13A	34594039	Chronic obstructive pulmonary disease	chronic obstructive pulmonary disease	-	GCST90018807	-
4	88945562	rs4416442	?	2e-10	0.4	1.36	-	[1.24-1.50]	FAM13A	25241909	Chronic bronchitis and chronic obstructive pulmonary disease	chronic obstructive pulmonary disease,chronic bronchitis	-	GCST002625	-
4	88945562	rs4416442	C	1e-14	0.42	1.28	-	[1.20-1.36]	FAM13A	24621683	Chronic obstructive pulmonary disease (moderate to severe)	chronic obstructive pulmonary disease	-	GCST002351	-
4	88945562	rs4416442	C	9e-15	0.42	1.36	-	[1.26-1.47]	FAM13A	24621683	Chronic obstructive pulmonary disease (severe)	chronic obstructive pulmonary disease	-	GCST002350	-
4	88945562	rs4416442	C	3e-10	NR	1.36	-	-	FAM13A	35953715	Chronic obstructive pulmonary disease	chronic obstructive pulmonary disease	-	GCST90162551	-
4	88947927	rs2869966	T	7e-10	0.41	1.29	-	[1.19-1.40]	FAM13A	25241909	Chronic obstructive pulmonary disease	chronic obstructive pulmonary disease	-	GCST002624	-
4	88947927	rs2869966	?	3e-14	NR	-	-	-	FAM13A	30940143	Chronic obstructive pulmonary disease or high blood pressure (pleiotropy)	blood pressure,chronic obstructive pulmonary disease	-	GCST007611	-
4	88948181	rs2869967	C	6e-10	0.41	1.38	-	[1.25-1.53]	FAM13A	25241909	Chronic bronchitis and chronic obstructive pulmonary disease	chronic obstructive pulmonary disease,chronic bronchitis	-	GCST002625	(EA)
4	88949813	rs2045517	T	9e-09	0.41	1.09	-	[1.06-1.12]	FAM13A	35308900	Chronic obstructive pulmonary disease	chronic obstructive pulmonary disease	-	GCST90103985	-
4	88951025	rs7674369	A	1e-10	0.41	1.29	-	[1.19-1.39]	FAM13A	25101718	Chronic obstructive pulmonary disease	chronic obstructive pulmonary disease	-	GCST002795	-
4	88951941	rs6837671	G	7e-15	0.41	1.12	-	[1.09,1.15]	FAM13A	28166215	Chronic obstructive pulmonary disease	chronic obstructive pulmonary disease	-	GCST004147	-
4	88954758	rs1964516	?	2e-09	NR	1.37	-	[1.23-1.52]	FAM13A	22080838	Chronic obstructive pulmonary disease	chronic obstructive pulmonary disease	-	GCST001321	-
4	88958045	rs1585258	T	3e-09	0.650806	1.17193	-	[1.112011586-1.23508296]	FAM13A	32514122	Chronic obstructive pulmonary disease	chronic obstructive pulmonary disease	-	GCST90013709	-
4	88958045	rs1585258	T	4e-08	0.654913	-	0.13438311 unit increase	[0.086-0.183]	FAM13A	34594039	Chronic obstructive pulmonary disease	chronic obstructive pulmonary disease	-	GCST90018587	-
4	88962667	rs7671261	A	1e-18	0.55	1.09	-	[1.07-1.11]	FAM13A	30804561	Chronic obstructive pulmonary disease	chronic obstructive pulmonary disease	-	GCST007692	-
4	88962828	rs7671167	?	1e-11	0.48	1.32	-	[1.19-1.47]	FAM13A	20173748	Chronic obstructive pulmonary disease	chronic obstructive pulmonary disease	-	GCST000603	-
4	88965146	rs1903003	T	5e-09	0.55	1.08	-	[1.06-1.11]	FAM13A	35308900	Chronic obstructive pulmonary disease	chronic obstructive pulmonary disease	-	GCST90103984	-
4	88965146	rs1903003	T	3e-07	0.54	1.08	-	[1.05-1.11]	FAM13A	35308900	Chronic obstructive pulmonary disease	chronic obstructive pulmonary disease	-	GCST90103985	-
4	100187719	rs58706659	GT	7e-09	NR	-	0.0206337 unit increase	[0.014-0.028]	DDIT4L,H2AZ1-DT	37069358	Chronic obstructive pulmonary disease liability (machine learning-based score)	chronic obstructive pulmonary disease	-	GCST90244098	-
4	105140377	rs7679673	A	8e-09	0.39	0.91	-	[0.88-0.94]	RNU6-351P,TET2	33106845	Chronic obstructive pulmonary disease x ever smoker interaction (main effect)	chronic obstructive pulmonary disease	-	GCST90016586	-
4	105140377	rs7679673	A	6e-07	0.39	0.93	-	[0.9-0.95]	RNU6-351P,TET2	33106845	Chronic obstructive pulmonary disease in ever smokers	chronic obstructive pulmonary disease	smoking status measurement	GCST90016588	-
4	105140377	rs7679673	A	4e-09	0.39	0.9	-	[0.87-0.94]	RNU6-351P,TET2	33106845	Chronic obstructive pulmonary disease in never smokers	chronic obstructive pulmonary disease	smoking status measurement	GCST90016589	-
4	105140377	rs7679673	A	2e-13	0.39	-	-	[NR]	RNU6-351P,TET2	33106845	Chronic obstructive pulmonary disease x ever smoker interaction (2df)	smoking status measurement,chronic obstructive pulmonary disease	-	GCST90016585	-
4	105212027	rs6533183	C	7e-13	0.35	0.91	-	[0.89-0.93]	TET2	33106845	Chronic obstructive pulmonary disease in non-current smokers	chronic obstructive pulmonary disease	smoking status measurement	GCST90016594	-
4	105212027	rs6533183	C	9e-13	0.35	0.91	-	[0.89-0.94]	TET2	33106845	Chronic obstructive pulmonary disease x current smoker interaction (main effect)	chronic obstructive pulmonary disease	-	GCST90016591	-
4	105212027	rs6533183	C	1e-14	0.35	-	-	[NR]	TET2	33106845	Chronic obstructive pulmonary disease x current smoker interaction (2df)	smoking status measurement,chronic obstructive pulmonary disease	-	GCST90016590	-
4	105215876	rs2047409	A	2e-19	0.63	1.1	-	[NR]	TET2	30804561	Chronic obstructive pulmonary disease	chronic obstructive pulmonary disease	-	GCST007692	(conditional on rs34712979)
4	105215876	rs2047409	A	2e-13	0.62	1.12	-	[1.08-1.15]	TET2	28166215	Chronic obstructive pulmonary disease	chronic obstructive pulmonary disease	-	GCST004147	-
4	105275794	rs2454206	G	2e-10	0.38	1.07	-	[1.05 -1.09]	TET2	33909500	Chronic obstructive pulmonary disease	chronic obstructive pulmonary disease	-	GCST011766	-
4	105599585	rs17035917	C	3e-10	0.936	1.208 (Stage 1 meta-analysis)	-	[1.107-1.319]	ARHGEF38	28166215	Chronic obstructive pulmonary disease	chronic obstructive pulmonary disease	-	GCST004147	-
4	105710713	rs11727735	A	4e-14	0.94	1.26	-	[1.18-1.33]	INTS12,GSTCD	28166215	Chronic obstructive pulmonary disease	chronic obstructive pulmonary disease	-	GCST004147	-
4	105893145	rs72673891	A	5e-15	0.93	1.18	-	[NR]	INTS12	30804561	Chronic obstructive pulmonary disease	chronic obstructive pulmonary disease	-	GCST007692	(conditional on rs34712979)
4	105897896	rs34712979	A	3e-46	0.25	1.18	-	[1.16-1.21]	NPNT	30804561	Chronic obstructive pulmonary disease	chronic obstructive pulmonary disease	-	GCST007692	-
4	105897896	rs34712979	A	1e-29	0.25	1.23	-	[1.18-1.27]	NPNT	33106845	Chronic obstructive pulmonary disease x ever smoker interaction (main effect)	chronic obstructive pulmonary disease	-	GCST90016586	-
4	105897896	rs34712979	A	2e-16	0.25	1.15	-	[1.11-1.19]	NPNT	33106845	Chronic obstructive pulmonary disease in ever smokers	chronic obstructive pulmonary disease	smoking status measurement	GCST90016588	-
4	105897896	rs34712979	A	1e-29	0.25	1.23	-	[1.19-1.27]	NPNT	33106845	Chronic obstructive pulmonary disease in never smokers	chronic obstructive pulmonary disease	smoking status measurement	GCST90016589	-
4	105897896	rs34712979	G	6e-161	NR	-	0.0633781 unit decrease	[0.059-0.068]	NPNT	37069358	Chronic obstructive pulmonary disease liability (machine learning-based score)	chronic obstructive pulmonary disease	-	GCST90244098	-
4	105897896	rs34712979	A	6e-39	0.25	1.19	-	[1.16-1.22]	NPNT	33106845	Chronic obstructive pulmonary disease in non-current smokers	chronic obstructive pulmonary disease	smoking status measurement	GCST90016594	-
4	105897896	rs34712979	A	3e-39	0.25	1.19	-	[1.16-1.22]	NPNT	33106845	Chronic obstructive pulmonary disease x current smoker interaction (main effect)	chronic obstructive pulmonary disease	-	GCST90016591	-
4	105897896	rs34712979	A	1e-25	0.26	1.18	-	[1.14-1.22]	NPNT	35308900	Chronic obstructive pulmonary disease	chronic obstructive pulmonary disease	-	GCST90103984	-
4	105897896	rs34712979	A	2e-22	0.26	1.18	-	[1.14-1.22]	NPNT	35308900	Chronic obstructive pulmonary disease	chronic obstructive pulmonary disease	-	GCST90103985	-
4	105897896	rs34712979	A	8e-43	0.25	-	-	[NR]	NPNT	33106845	Chronic obstructive pulmonary disease x ever smoker interaction (2df)	smoking status measurement,chronic obstructive pulmonary disease	-	GCST90016585	-
4	105897896	rs34712979	A	2e-41	0.25	-	-	[NR]	NPNT	33106845	Chronic obstructive pulmonary disease x current smoker interaction (2df)	smoking status measurement,chronic obstructive pulmonary disease	-	GCST90016590	-
4	113635275	rs80195545	G	2e-08	0.00259934	-	9.082302 unit increase	[5.9-12.27]	CAMK2D	34594039	Chronic bronchitis	chronic bronchitis	-	GCST90018604	-
4	113635275	rs80195545	G	2e-08	NR	-	9.0823 unit increase	[5.9-12.27]	CAMK2D	34594039	Chronic bronchitis	chronic bronchitis	-	GCST90018824	-
4	123900578	rs13101469	A	5e-19	NR	-	0.0230388 unit decrease	[0.018-0.028]	LINC01091	37069358	Chronic obstructive pulmonary disease liability (machine learning-based score)	chronic obstructive pulmonary disease	-	GCST90244098	-
4	128969635	rs7655841	?	7e-07	NR	-	-	-	SCLT1	24621683	Chronic obstructive pulmonary disease (moderate to severe)	chronic obstructive pulmonary disease	-	GCST002351	(AA)
4	134999806	chr4:134999806	CT	3e-08	NR	-	0.0133773 unit increase	[0.0086-0.0182]	-	37069358	Chronic obstructive pulmonary disease liability (machine learning-based score)	chronic obstructive pulmonary disease	-	GCST90244098	-
4	139965809	rs13109980	G	4e-08	NR	-	0.0120751 unit increase	[0.0077-0.0164]	MAML3	37069358	Chronic obstructive pulmonary disease liability (machine learning-based score)	chronic obstructive pulmonary disease	-	GCST90244098	-
4	140269606	chr:4:140269606	CA	8e-12	NR	-	0.0172681 unit decrease	[0.012-0.022]	-	37069358	Chronic obstructive pulmonary disease liability (machine learning-based score)	chronic obstructive pulmonary disease	-	GCST90244098	-
4	141084419	rs10007052	A	1e-07	0.23	-	-	-	RNF150	23144326	Chronic obstructive pulmonary disease-related biomarkers	tumor necrosis factor-alpha measurement,chronic obstructive pulmonary disease	-	GCST001737	(TNFA)
4	143753833	rs151025055	T	1e-09	0.12	1.15	-	[1.1-1.21]	FREM3	33106845	Chronic obstructive pulmonary disease x ever smoker interaction (main effect)	chronic obstructive pulmonary disease	-	GCST90016586	-
4	143753833	rs151025055	T	1e-09	0.12	1.16	-	[1.1-1.21]	FREM3	33106845	Chronic obstructive pulmonary disease in never smokers	chronic obstructive pulmonary disease	smoking status measurement	GCST90016589	-
4	143753833	rs151025055	T	1e-09	0.12	-	-	[NR]	FREM3	33106845	Chronic obstructive pulmonary disease x ever smoker interaction (2df)	smoking status measurement,chronic obstructive pulmonary disease	-	GCST90016585	-
4	143877448	rs11727524	C	5e-10	0.12	1.11	-	[1.08-1.15]	GYPE	33106845	Chronic obstructive pulmonary disease in non-current smokers	chronic obstructive pulmonary disease	smoking status measurement	GCST90016594	-
4	143877448	rs11727524	C	6e-10	0.12	1.11	-	[1.08-1.15]	GYPE	33106845	Chronic obstructive pulmonary disease x current smoker interaction (main effect)	chronic obstructive pulmonary disease	-	GCST90016591	-
4	143877448	rs11727524	C	4e-09	0.12	-	-	[NR]	GYPE	33106845	Chronic obstructive pulmonary disease x current smoker interaction (2df)	smoking status measurement,chronic obstructive pulmonary disease	-	GCST90016590	-
4	144341775	rs13105210	C	9e-08	0.69	1.27	-	[1.17-1.39]	-	25101718	Chronic obstructive pulmonary disease	chronic obstructive pulmonary disease	-	GCST002795	-
4	144353887	rs6537279	A	6e-26	0.21	1.13	-	[NR]	GYPA,KRT18P51	30804561	Chronic obstructive pulmonary disease	chronic obstructive pulmonary disease	-	GCST007692	(conditional on rs13140176)
4	144451096	rs12510916	C	1e-07	0.69	1.27	-	[1.16-1.39]	-	25101718	Chronic obstructive pulmonary disease	chronic obstructive pulmonary disease	-	GCST002795	-
4	144524627	rs138641402	A	4e-09	0.63	1.3	-	[1.19-1.42]	KRT18P51	25241909	Chronic obstructive pulmonary disease	chronic obstructive pulmonary disease	-	GCST002624	-
4	144528374	rs35679104	GAT	2e-11	NR	-	0.0778 unit decrease	[0.055-0.101]	KRT18P51,GYPA	34594039	Chronic obstructive pulmonary disease	chronic obstructive pulmonary disease	-	GCST90018807	-
4	144542079	rs6828540	G	7e-101	NR	-	0.0450182 unit increase	[0.041-0.049]	KRT18P51,GYPA	37069358	Chronic obstructive pulmonary disease liability (machine learning-based score)	chronic obstructive pulmonary disease	-	GCST90244098	-
4	144542079	rs6828540	A	7e-31	0.4	0.85	-	[0.83-0.87]	KRT18P51,GYPA	35308900	Chronic obstructive pulmonary disease	chronic obstructive pulmonary disease	-	GCST90103984	-
4	144558609	rs6537293	G	1e-09	NR	-	0.0905 unit decrease	[0.061-0.12]	GYPA,KRT18P51	34594039	Chronic bronchitis	chronic bronchitis	-	GCST90018824	-
4	144558609	rs6537293	G	3e-24	0.39	0.84	-	[0.81-0.87]	GYPA,KRT18P51	33106845	Chronic obstructive pulmonary disease x ever smoker interaction (main effect)	chronic obstructive pulmonary disease	-	GCST90016586	-
4	144558609	rs6537293	G	1e-18	0.39	0.87	-	[0.85-0.9]	GYPA,KRT18P51	33106845	Chronic obstructive pulmonary disease in ever smokers	chronic obstructive pulmonary disease	smoking status measurement	GCST90016588	-
4	144558609	rs6537293	G	2e-24	0.39	0.84	-	[0.81-0.87]	GYPA,KRT18P51	33106845	Chronic obstructive pulmonary disease in never smokers	chronic obstructive pulmonary disease	smoking status measurement	GCST90016589	-
4	144558609	rs6537293	G	1e-37	0.39	0.85	-	[0.83-0.87]	GYPA,KRT18P51	33106845	Chronic obstructive pulmonary disease in non-current smokers	chronic obstructive pulmonary disease	smoking status measurement	GCST90016594	-
4	144558609	rs6537293	G	2e-37	0.39	0.85	-	[0.83-0.87]	GYPA,KRT18P51	33106845	Chronic obstructive pulmonary disease x current smoker interaction (main effect)	chronic obstructive pulmonary disease	-	GCST90016591	-
4	144558609	rs6537293	G	5e-40	0.39	-	-	[NR]	GYPA,KRT18P51	33106845	Chronic obstructive pulmonary disease x ever smoker interaction (2df)	smoking status measurement,chronic obstructive pulmonary disease	-	GCST90016585	-
4	144558609	rs6537293	G	9e-40	0.39	-	-	[NR]	GYPA,KRT18P51	33106845	Chronic obstructive pulmonary disease x current smoker interaction (2df)	smoking status measurement,chronic obstructive pulmonary disease	-	GCST90016590	-
4	144559628	rs1828591	?	1e-07	NR	1.38	-	[1.17-1.63]	KRT18P51,GYPA	19300482	Chronic obstructive pulmonary disease	chronic obstructive pulmonary disease	-	GCST000359	-
4	144564763	rs7655625	?	1e-18	NR	-	-	-	KRT18P51	30940143	Chronic obstructive pulmonary disease or high blood pressure (pleiotropy)	blood pressure,chronic obstructive pulmonary disease	-	GCST007611	-
4	144564763	rs7655625	?	2e-19	NR	-	-	-	KRT18P51	30940143	Chronic obstructive pulmonary disease or resting heart rate (pleiotropy)	resting heart rate,chronic obstructive pulmonary disease	-	GCST007656	-
4	144565237	rs13118928	?	5e-07	0.4	1.25	-	[1.14-1.37]	KRT18P51	20173748	Chronic obstructive pulmonary disease	chronic obstructive pulmonary disease	-	GCST000603	-
4	144567946	rs13140176	A	4e-59	0.61	1.18	-	[1.16-1.20]	THEGL,KRT18P51	30804561	Chronic obstructive pulmonary disease	chronic obstructive pulmonary disease	-	GCST007692	-
4	144570851	rs6817273	C	4e-21	0.4	0.87	-	[0.85-0.9]	KRT18P51,GYPA	35308900	Chronic obstructive pulmonary disease	chronic obstructive pulmonary disease	-	GCST90103985	-
4	144585304	rs13141641	T	3e-06	0.58	1.27	-	[NR]	KRT18P51,HHIP-AS1	25241909	Chronic bronchitis and chronic obstructive pulmonary disease	chronic obstructive pulmonary disease,chronic bronchitis	-	GCST002625	(EA)
4	144585304	rs13141641	T	9e-41	0.59	1.22	-	[1.19,1.26]	KRT18P51,HHIP-AS1	28166215	Chronic obstructive pulmonary disease	chronic obstructive pulmonary disease	-	GCST004147	-
4	144585304	rs13141641	?	3e-07	NR	1.32	-	[1.14-1.54]	KRT18P51,HHIP-AS1	22080838	Chronic obstructive pulmonary disease	chronic obstructive pulmonary disease	-	GCST001321	-
4	144585304	rs13141641	T	2e-12	0.59	1.27	-	[1.19-1.36]	KRT18P51,HHIP-AS1	24621683	Chronic obstructive pulmonary disease (moderate to severe)	chronic obstructive pulmonary disease	-	GCST002351	-
4	144585304	rs13141641	T	4e-15	0.59	1.39	-	[1.28-1.51]	KRT18P51,HHIP-AS1	24621683	Chronic obstructive pulmonary disease (severe)	chronic obstructive pulmonary disease	-	GCST002350	-
4	144585304	rs13141641	T	3e-07	NR	1.39	-	-	KRT18P51,HHIP-AS1	35953715	Chronic obstructive pulmonary disease	chronic obstructive pulmonary disease	-	GCST90162551	-
4	145159944	rs11734405	C	6e-06	0.49	0.94	-	[0.91-0.96]	OTUD4	33106845	Chronic obstructive pulmonary disease in ever smokers	chronic obstructive pulmonary disease	smoking status measurement	GCST90016588	-
4	145159944	rs11734405	C	3e-08	0.49	0.93	-	[0.91-0.96]	OTUD4	33106845	Chronic obstructive pulmonary disease in non-current smokers	chronic obstructive pulmonary disease	smoking status measurement	GCST90016594	-
4	145159944	rs11734405	C	3e-08	0.49	0.93	-	[0.91-0.96]	OTUD4	33106845	Chronic obstructive pulmonary disease x current smoker interaction (main effect)	chronic obstructive pulmonary disease	-	GCST90016591	-
4	145159944	rs11734405	C	5e-09	0.49	-	-	[NR]	OTUD4	33106845	Chronic obstructive pulmonary disease x ever smoker interaction (2df)	smoking status measurement,chronic obstructive pulmonary disease	-	GCST90016585	-
4	145159944	rs11734405	C	2e-08	0.49	-	-	[NR]	OTUD4	33106845	Chronic obstructive pulmonary disease x current smoker interaction (2df)	smoking status measurement,chronic obstructive pulmonary disease	-	GCST90016590	-
4	146373976	rs2679144	A	5e-10	NR	-	0.0143366 unit decrease	[0.0096-0.0191]	SLC10A7	37069358	Chronic obstructive pulmonary disease liability (machine learning-based score)	chronic obstructive pulmonary disease	-	GCST90244098	-
4	153806965	rs62325150	T	1e-08	NR	-	0.0132832 unit decrease	[0.0086-0.018]	DCHS2,SFRP2	37069358	Chronic obstructive pulmonary disease liability (machine learning-based score)	chronic obstructive pulmonary disease	-	GCST90244098	-
4	154560137	rs4508864	T	6e-06	0.22	-	-	-	FGB,PLRG1	23144326	Chronic obstructive pulmonary disease-related biomarkers	chronic obstructive pulmonary disease,fibrinogen measurement	-	GCST001737	(FG)
4	176784106	rs113990608	C	4e-08	NR	-	0.014965 unit decrease	[0.0096-0.0204]	VEGFC	37069358	Chronic obstructive pulmonary disease liability (machine learning-based score)	chronic obstructive pulmonary disease	-	GCST90244098	-
4	184868841	rs4862451	G	7e-06	NR	2.47	-	NR	LINC01093,MIR3945HG	32824824	Chronic obstructive pulmonary disease	chronic obstructive pulmonary disease	-	GCST011435	-
5	595107	rs138707310	C	3e-17	NR	-	0.0244174 unit decrease	[0.018-0.03]	MIR4456,CEP72-DT	37069358	Chronic obstructive pulmonary disease liability (machine learning-based score)	chronic obstructive pulmonary disease	-	GCST90244098	-
5	13986994	rs1031006	A	2e-09	NR	-	0.0128084 unit increase	[0.0085-0.0171]	DNAH5	37069358	Chronic obstructive pulmonary disease liability (machine learning-based score)	chronic obstructive pulmonary disease	-	GCST90244098	-
5	14610200	rs16903574	G	4e-10	0.077	1.197	-	[1.131-1.266]	OTULINL	35104449	Asthma-COPD overlap syndrome	asthma,chronic obstructive pulmonary disease	-	GCST90102597	(EA)
5	19849940	rs143675498	?	1e-06	NR	-	1.42 unit decrease	[0.85-1.99]	CDH18	34404834	Emphysema	emphysema	-	GCST90027902	-
5	29734966	rs6897483	?	2e-06	NR	-	0.4 unit increase	[0.24-0.56]	RN7SKP207,UBL5P1	34404834	Emphysema	emphysema	-	GCST90027902	-
5	29734966	rs6897483	?	2e-07	NR	-	0.43 unit increase	[0.27-0.59]	RN7SKP207,UBL5P1	34404834	Emphysema in chronic obstructive pulmonary disease	emphysema	chronic obstructive pulmonary disease	GCST90027903	-
5	30661466	rs9292394	T	2e-06	0.78	-	1.83 HU increase	[NR]	-	20709820	Emphysema-related traits	emphysema	-	GCST000770	(quantitative)
5	30913328	rs536695586	T	7e-15	NR	-	0.0173092 unit increase	[0.013-0.022]	HPRT1P2,RPL19P11	37069358	Chronic obstructive pulmonary disease liability (machine learning-based score)	chronic obstructive pulmonary disease	-	GCST90244098	-
5	31916265	rs7709630	?	2e-08	NR	4.04576	-	[3.85-4.24]	PDZD2	29394082	Chronic obstructive pulmonary disease	chronic obstructive pulmonary disease	-	GCST005417	(Hispanic)
5	43484155	rs79904209	C	3e-24	NR	-	0.0354189 unit decrease	[0.028-0.042]	TMEM267,C5orf34	37069358	Chronic obstructive pulmonary disease liability (machine learning-based score)	chronic obstructive pulmonary disease	-	GCST90244098	-
5	52891676	rs751872749	AT	3e-27	NR	-	0.0257877 unit decrease	[0.021-0.03]	ITGA1	37069358	Chronic obstructive pulmonary disease liability (machine learning-based score)	chronic obstructive pulmonary disease	-	GCST90244098	-
5	52899203	rs1551943	A	6e-10	0.23	1.08	-	[1.05-1.10]	ITGA1	30804561	Chronic obstructive pulmonary disease	chronic obstructive pulmonary disease	-	GCST007692	-
5	55187420	rs6889076	C	4e-08	NR	-	0.0191112 unit decrease	[0.012-0.026]	CDC20B,MCIDAS	37069358	Chronic obstructive pulmonary disease liability (machine learning-based score)	chronic obstructive pulmonary disease	-	GCST90244098	-
5	64585124	rs41533344	G	2e-08	NR	-	0.0132417 unit decrease	[0.0088-0.0177]	RGS7BP	37069358	Chronic obstructive pulmonary disease liability (machine learning-based score)	chronic obstructive pulmonary disease	-	GCST90244098	-
5	72848178	rs34651	C	3e-08	0.08	1.11	-	[1.07-1.15]	TNPO1	30804561	Chronic obstructive pulmonary disease	chronic obstructive pulmonary disease	-	GCST007692	-
5	73857727	rs115243197	G	2e-10	NR	-	0.0785109 unit decrease	[0.055-0.102]	ARHGEF28	37069358	Chronic obstructive pulmonary disease liability (machine learning-based score)	chronic obstructive pulmonary disease	-	GCST90244098	-
5	91046595	rs7449334	?	2e-11	NR	-	-	-	ADGRV1	30940143	Chronic obstructive pulmonary disease or resting heart rate (pleiotropy)	resting heart rate,chronic obstructive pulmonary disease	-	GCST007656	-
5	95700996	rs153916	T	6e-10	0.55	1.06	-	[1.04-1.08]	RHOBTB3,SPATA9	30804561	Chronic obstructive pulmonary disease	chronic obstructive pulmonary disease	-	GCST007692	-
5	95702216	rs780861811	AAC	7e-19	NR	-	0.0188737 unit decrease	[0.015-0.023]	SPATA9,RHOBTB3	37069358	Chronic obstructive pulmonary disease liability (machine learning-based score)	chronic obstructive pulmonary disease	-	GCST90244098	-
5	98948530	rs326479	C	2e-09	NR	-	0.0126392 unit decrease	[0.0085-0.0168]	CHD1-DT	37069358	Chronic obstructive pulmonary disease liability (machine learning-based score)	chronic obstructive pulmonary disease	-	GCST90244098	-
5	99135431	rs80101740	C	4e-08	0.015	1.42	-	[1.253-1.609]	GUSBP8,CHD1-DT	35104449	Asthma-COPD overlap syndrome	asthma,chronic obstructive pulmonary disease	-	GCST90102597	(EA)
5	111066174	rs1837253	T	3e-09	NR	-	0.0135907 unit decrease	[0.0089-0.0183]	BCLAF1P1,TSLP	37069358	Chronic obstructive pulmonary disease liability (machine learning-based score)	chronic obstructive pulmonary disease	-	GCST90244098	-
5	111066174	rs1837253	C	2e-18	0.739	1.162	-	[1.124-1.202]	BCLAF1P1,TSLP	35104449	Asthma-COPD overlap syndrome	asthma,chronic obstructive pulmonary disease	-	GCST90102597	(EA)
5	116261351	rs10043228	T	4e-06	NR	1.32	-	[NR]	COMMD10	24993907	Asthma or chronic obstructive pulmonary disease	asthma,chronic obstructive pulmonary disease	-	GCST002519	-
5	120053336	rs347551	C	2e-11	NR	-	0.0141897 unit increase	[0.01-0.018]	TUBAP15,RNU6-718P	37069358	Chronic obstructive pulmonary disease liability (machine learning-based score)	chronic obstructive pulmonary disease	-	GCST90244098	-
5	120869877	rs6862391	G	2e-13	NR	-	0.0151944 unit decrease	[0.011-0.019]	RPL23AP44,RNU4-69P	37069358	Chronic obstructive pulmonary disease liability (machine learning-based score)	chronic obstructive pulmonary disease	-	GCST90244098	-
5	122071524	rs10519694	C	4e-16	NR	-	0.0187876 unit decrease	[0.014-0.023]	SRFBP1,LOX	37069358	Chronic obstructive pulmonary disease liability (machine learning-based score)	chronic obstructive pulmonary disease	-	GCST90244098	-
5	127665186	rs711363	T	4e-12	NR	-	0.0158461 unit decrease	[0.011-0.02]	CTXN3,CCDC192	37069358	Chronic obstructive pulmonary disease liability (machine learning-based score)	chronic obstructive pulmonary disease	-	GCST90244098	-
5	129431382	rs7700595	A	1e-20	NR	-	0.0297186 unit increase	[0.024-0.036]	ADAMTS19-AS1	37069358	Chronic obstructive pulmonary disease liability (machine learning-based score)	chronic obstructive pulmonary disease	-	GCST90244098	-
5	132425039	rs10076733	T	4e-07	0.22	1.06	-	[NR]	LINC02863,IRF1-AS1	30804561	Chronic obstructive pulmonary disease	chronic obstructive pulmonary disease	-	GCST007692	(conditional on rs62375246)
5	132433581	rs2158101	A	2e-12	0.23	1.12	-	[1.09-1.16]	IRF1-AS1	35308900	Chronic obstructive pulmonary disease	chronic obstructive pulmonary disease	-	GCST90103984	-
5	132441651	rs11389441	A	3e-18	NR	-	0.0216673 unit increase	[0.017-0.027]	IRF1-AS1,IRF1	37069358	Chronic obstructive pulmonary disease liability (machine learning-based score)	chronic obstructive pulmonary disease	-	GCST90244098	-
5	132452443	rs59041913	T	5e-06	0.23	1.07	-	[1.04-1.1]	IRF1-AS1,IRF1	33106845	Chronic obstructive pulmonary disease in non-current smokers	chronic obstructive pulmonary disease	smoking status measurement	GCST90016594	-
5	132452443	rs59041913	T	5e-06	0.23	1.07	-	[1.04-1.1]	IRF1-AS1,IRF1	33106845	Chronic obstructive pulmonary disease x current smoker interaction (main effect)	chronic obstructive pulmonary disease	-	GCST90016591	-
5	132452443	rs59041913	T	3e-08	0.23	-	-	[NR]	IRF1-AS1,IRF1	33106845	Chronic obstructive pulmonary disease x current smoker interaction (2df)	smoking status measurement,chronic obstructive pulmonary disease	-	GCST90016590	-
5	132463934	rs3749833	C	9e-12	0.263	1.123	-	[1.086-1.16]	IRF1-AS1,IRF1	35104449	Asthma-COPD overlap syndrome	asthma,chronic obstructive pulmonary disease	-	GCST90102597	(EA)
5	133041218	rs4705987	A	1e-15	NR	-	0.0189384 unit decrease	[0.014-0.024]	HSPA4,ZCCHC10	37069358	Chronic obstructive pulmonary disease liability (machine learning-based score)	chronic obstructive pulmonary disease	-	GCST90244098	-
5	133046580	rs57079115	T	5e-06	0.26	1.06	-	[1.04-1.09]	ZCCHC10,HSPA4	33106845	Chronic obstructive pulmonary disease in non-current smokers	chronic obstructive pulmonary disease	smoking status measurement	GCST90016594	-
5	133046580	rs57079115	T	5e-06	0.26	1.06	-	[1.04-1.09]	ZCCHC10,HSPA4	33106845	Chronic obstructive pulmonary disease x current smoker interaction (main effect)	chronic obstructive pulmonary disease	-	GCST90016591	-
5	133046580	rs57079115	T	1e-08	0.26	-	-	[NR]	ZCCHC10,HSPA4	33106845	Chronic obstructive pulmonary disease x current smoker interaction (2df)	smoking status measurement,chronic obstructive pulmonary disease	-	GCST90016590	-
5	133103318	rs62375246	A	2e-08	0.26	1.06	-	[1.04-1.09]	HSPA4	30804561	Chronic obstructive pulmonary disease	chronic obstructive pulmonary disease	-	GCST007692	-
5	139471320	rs13181561	G	6e-06	0.27	-	-	-	SMIM33	23144326	Chronic obstructive pulmonary disease-related biomarkers	chronic obstructive pulmonary disease,fibrinogen measurement	-	GCST001737	(FG)
5	142389810	rs254431	G	1e-09	NR	-	0.0187826 unit increase	[0.013-0.025]	SPRY4-AS1	37069358	Chronic obstructive pulmonary disease liability (machine learning-based score)	chronic obstructive pulmonary disease	-	GCST90244098	-
5	148425557	rs10043775	T	2e-13	0.73	1.09	-	[1.06 -1.11]	FBXO38	33909500	Chronic obstructive pulmonary disease	chronic obstructive pulmonary disease	-	GCST011766	-
5	148475407	rs10037493	C	3e-33	0.55	1.13	-	[1.10-1.15]	HTR4	30804561	Chronic obstructive pulmonary disease	chronic obstructive pulmonary disease	-	GCST007692	-
5	148475407	rs10037493	C	1e-117	NR	-	0.0476969 unit increase	[0.044-0.052]	HTR4	37069358	Chronic obstructive pulmonary disease liability (machine learning-based score)	chronic obstructive pulmonary disease	-	GCST90244098	-
5	148475407	rs10037493	T	1e-18	0.45	0.88	-	[0.86-0.91]	HTR4	35308900	Chronic obstructive pulmonary disease	chronic obstructive pulmonary disease	-	GCST90103984	-
5	148476669	rs6580550	C	1e-09	0.45	0.92	-	[0.89-0.94]	HTR4	35308900	Chronic obstructive pulmonary disease	chronic obstructive pulmonary disease	-	GCST90103985	-
5	148476770	rs7733088	G	5e-26	0.6	1.18	-	[1.14,1.21]	HTR4	28166215	Chronic obstructive pulmonary disease	chronic obstructive pulmonary disease	-	GCST004147	-
5	148476770	rs7733088	?	1e-13	NR	-	-	-	HTR4	30940143	Chronic obstructive pulmonary disease or high blood pressure (pleiotropy)	blood pressure,chronic obstructive pulmonary disease	-	GCST007611	-
5	148476959	rs7733410	A	3e-09	0.44	0.91	-	[0.88-0.94]	HTR4	33106845	Chronic obstructive pulmonary disease x ever smoker interaction (main effect)	chronic obstructive pulmonary disease	-	GCST90016586	-
5	148476959	rs7733410	A	1e-16	0.44	0.88	-	[0.86-0.91]	HTR4	33106845	Chronic obstructive pulmonary disease in ever smokers	chronic obstructive pulmonary disease	smoking status measurement	GCST90016588	-
5	148476959	rs7733410	A	4e-09	0.44	0.91	-	[0.88-0.94]	HTR4	33106845	Chronic obstructive pulmonary disease in never smokers	chronic obstructive pulmonary disease	smoking status measurement	GCST90016589	-
5	148476959	rs7733410	A	4e-17	0.44	0.9	-	[0.88-0.92]	HTR4	33106845	Chronic obstructive pulmonary disease in non-current smokers	chronic obstructive pulmonary disease	smoking status measurement	GCST90016594	-
5	148476959	rs7733410	A	1e-07	0.44	0.86	-	[0.81-0.91]	HTR4	33106845	Chronic obstructive pulmonary disease in current smokers	chronic obstructive pulmonary disease	smoking status measurement	GCST90016593	-
5	148476959	rs7733410	A	4e-17	0.44	0.9	-	[0.88-0.92]	HTR4	33106845	Chronic obstructive pulmonary disease x current smoker interaction (main effect)	chronic obstructive pulmonary disease	-	GCST90016591	-
5	148476959	rs7733410	A	4e-23	0.44	-	-	[NR]	HTR4	33106845	Chronic obstructive pulmonary disease x ever smoker interaction (2df)	smoking status measurement,chronic obstructive pulmonary disease	-	GCST90016585	-
5	148476959	rs7733410	A	3e-22	0.44	-	-	[NR]	HTR4	33106845	Chronic obstructive pulmonary disease x current smoker interaction (2df)	smoking status measurement,chronic obstructive pulmonary disease	-	GCST90016590	-
5	148823673	rs35684381	T	3e-07	0.85	1.08	-	[NR]	ADRB2,HTR4	30804561	Chronic obstructive pulmonary disease	chronic obstructive pulmonary disease	-	GCST007692	(conditional on rs10037493)
5	148827322	rs1800888	T	9e-13	0.014	1.32	-	[1.22 -1.42]	ADRB2	33909500	Chronic obstructive pulmonary disease	chronic obstructive pulmonary disease	-	GCST011766	-
5	149232060	rs1975340	A	4e-06	0.46	1.05	-	[NR]	ABLIM3	30804561	Chronic obstructive pulmonary disease	chronic obstructive pulmonary disease	-	GCST007692	(conditional on rs10037493)
5	149272739	rs11952673	G	5e-13	NR	-	0.0153637 unit decrease	[0.011-0.02]	AFAP1L1	37069358	Chronic obstructive pulmonary disease liability (machine learning-based score)	chronic obstructive pulmonary disease	-	GCST90244098	-
5	149453732	rs353233	G	8e-06	0.59	1.05	-	[NR]	CARMN,CSNK1A1	30804561	Chronic obstructive pulmonary disease	chronic obstructive pulmonary disease	-	GCST007692	(conditional on rs10037493)
5	149777751	rs1469042	A	3e-09	NR	-	0.0126849 unit increase	[0.0084-0.0169]	PPARGC1B	37069358	Chronic obstructive pulmonary disease liability (machine learning-based score)	chronic obstructive pulmonary disease	-	GCST90244098	-
5	151215512	rs979453	G	1e-08	0.34	1.06	-	[1.04-1.08]	CCDC69,GM2A	30804561	Chronic obstructive pulmonary disease	chronic obstructive pulmonary disease	-	GCST007692	-
5	151215512	rs979453	G	3e-06	0.33	1.08	-	[1.05-1.12]	CCDC69,GM2A	33106845	Chronic obstructive pulmonary disease x ever smoker interaction (main effect)	chronic obstructive pulmonary disease	-	GCST90016586	-
5	151215512	rs979453	G	3e-06	0.33	1.08	-	[1.05-1.12]	CCDC69,GM2A	33106845	Chronic obstructive pulmonary disease in never smokers	chronic obstructive pulmonary disease	smoking status measurement	GCST90016589	-
5	151215512	rs979453	G	4e-10	0.33	1.08	-	[1.06-1.11]	CCDC69,GM2A	33106845	Chronic obstructive pulmonary disease in non-current smokers	chronic obstructive pulmonary disease	smoking status measurement	GCST90016594	-
5	151215512	rs979453	G	4e-10	0.33	1.08	-	[1.06-1.11]	CCDC69,GM2A	33106845	Chronic obstructive pulmonary disease x current smoker interaction (main effect)	chronic obstructive pulmonary disease	-	GCST90016591	-
5	151215512	rs979453	G	8e-09	0.33	-	-	[NR]	CCDC69,GM2A	33106845	Chronic obstructive pulmonary disease x ever smoker interaction (2df)	smoking status measurement,chronic obstructive pulmonary disease	-	GCST90016585	-
5	151215512	rs979453	G	2e-09	0.33	-	-	[NR]	CCDC69,GM2A	33106845	Chronic obstructive pulmonary disease x current smoker interaction (2df)	smoking status measurement,chronic obstructive pulmonary disease	-	GCST90016590	-
5	151219204	rs55894958	G	5e-18	NR	-	0.0239765 unit decrease	[0.019-0.029]	GM2A,CCDC69	37069358	Chronic obstructive pulmonary disease liability (machine learning-based score)	chronic obstructive pulmonary disease	-	GCST90244098	-
5	152557157	rs2961757	?	3e-08	NR	-	0.44 unit increase	-	NMUR2,LINC01470	36543808	Asthma or chronic obstructive pulmonary disease (pleiotropy)	asthma,chronic obstructive pulmonary disease	-	GCST90255359	(East Asian)
5	157491842	rs2287749	C	4e-09	0.87	1.09	-	[1.06 -1.12]	ADAM19	33909500	Chronic obstructive pulmonary disease	chronic obstructive pulmonary disease	-	GCST011766	-
5	157493748	rs1990950	G	2e-50	NR	-	0.0311 unit increase	[0.027-0.035]	ADAM19	37069358	Chronic obstructive pulmonary disease liability (machine learning-based score)	chronic obstructive pulmonary disease	-	GCST90244098	-
5	157502070	rs113897301	A_T	2e-13	0.17	1.16	-	[1.12,1.21]	ADAM19	28166215	Chronic obstructive pulmonary disease	chronic obstructive pulmonary disease	-	GCST004147	-
5	157504844	rs112325689	AGCCGG	7e-06	0.34	1.07	-	[1.04-1.1]	ADAM19	35308900	Chronic obstructive pulmonary disease	chronic obstructive pulmonary disease	-	GCST90103984	-
5	157504844	rs112325689	AGCCGG	8e-12	0.34	1.11	-	[1.08-1.14]	ADAM19	35308900	Chronic obstructive pulmonary disease	chronic obstructive pulmonary disease	-	GCST90103985	-
5	157505368	rs2277027	C	4e-09	0.35	1.11	-	[1.07-1.14]	ADAM19	33106845	Chronic obstructive pulmonary disease x ever smoker interaction (main effect)	chronic obstructive pulmonary disease	-	GCST90016586	-
5	157505368	rs2277027	C	4e-09	0.35	1.11	-	[1.07-1.14]	ADAM19	33106845	Chronic obstructive pulmonary disease in never smokers	chronic obstructive pulmonary disease	smoking status measurement	GCST90016589	-
5	157505368	rs2277027	C	6e-15	0.35	1.1	-	[1.08-1.13]	ADAM19	33106845	Chronic obstructive pulmonary disease in non-current smokers	chronic obstructive pulmonary disease	smoking status measurement	GCST90016594	-
5	157505368	rs2277027	C	6e-15	0.35	1.1	-	[1.08-1.13]	ADAM19	33106845	Chronic obstructive pulmonary disease x current smoker interaction (main effect)	chronic obstructive pulmonary disease	-	GCST90016591	-
5	157505368	rs2277027	C	1e-11	0.35	-	-	[NR]	ADAM19	33106845	Chronic obstructive pulmonary disease x ever smoker interaction (2df)	smoking status measurement,chronic obstructive pulmonary disease	-	GCST90016585	-
5	157505368	rs2277027	C	6e-14	0.35	-	-	[NR]	ADAM19	33106845	Chronic obstructive pulmonary disease x current smoker interaction (2df)	smoking status measurement,chronic obstructive pulmonary disease	-	GCST90016590	-
5	157509356	rs1422795	C	2e-17	0.35	1.09	-	[1.07 -1.11]	ADAM19	33909500	Chronic obstructive pulmonary disease	chronic obstructive pulmonary disease	-	GCST011766	-
5	157510035	rs10866659	G	1e-16	0.35	1.09	-	[1.07-1.11]	ADAM19	30804561	Chronic obstructive pulmonary disease	chronic obstructive pulmonary disease	-	GCST007692	-
5	157521310	rs72811310	T	8e-10	0.89	1.1	-	[NR]	ADAM19	30804561	Chronic obstructive pulmonary disease	chronic obstructive pulmonary disease	-	GCST007692	(conditional on rs10866659)
5	157575687	rs11465228	T	6e-11	0.07	1.14	-	[NR]	ADAM19	30804561	Chronic obstructive pulmonary disease	chronic obstructive pulmonary disease	-	GCST007692	(conditional on rs10866659)
5	157671748	rs11740603	T	1e-07	0.14	1.08	-	[1.05 -1.11]	C5orf52	33909500	Chronic obstructive pulmonary disease	chronic obstructive pulmonary disease	-	GCST011766	-
5	170382998	rs768743370	GGA	6e-09	NR	-	0.0129368 unit decrease	[0.0085-0.0174]	KCNIP1,KCNMB1	37069358	Chronic obstructive pulmonary disease liability (machine learning-based score)	chronic obstructive pulmonary disease	-	GCST90244098	-
5	171474459	rs10059996	T	5e-34	NR	-	0.0270988 unit increase	[0.023-0.031]	SMIM23,FGF18	37069358	Chronic obstructive pulmonary disease liability (machine learning-based score)	chronic obstructive pulmonary disease	-	GCST90244098	-
5	171474582	rs12519165	A	1e-09	0.38	1.07	-	[1.05-1.09]	FGF18	30804561	Chronic obstructive pulmonary disease	chronic obstructive pulmonary disease	-	GCST007692	-
5	171474582	rs12519165	A	9e-08	0.39	1.1	-	[1.06-1.13]	FGF18	33106845	Chronic obstructive pulmonary disease x ever smoker interaction (main effect)	chronic obstructive pulmonary disease	-	GCST90016586	-
5	171474582	rs12519165	A	1e-07	0.39	1.1	-	[1.06-1.13]	FGF18	33106845	Chronic obstructive pulmonary disease in never smokers	chronic obstructive pulmonary disease	smoking status measurement	GCST90016589	-
5	171474582	rs12519165	A	6e-10	0.39	1.08	-	[1.06-1.11]	FGF18	33106845	Chronic obstructive pulmonary disease in non-current smokers	chronic obstructive pulmonary disease	smoking status measurement	GCST90016594	-
5	171474582	rs12519165	A	5e-10	0.39	1.08	-	[1.06-1.11]	FGF18	33106845	Chronic obstructive pulmonary disease x current smoker interaction (main effect)	chronic obstructive pulmonary disease	-	GCST90016591	-
5	171474582	rs12519165	A	1e-09	0.39	-	-	[NR]	FGF18	33106845	Chronic obstructive pulmonary disease x ever smoker interaction (2df)	smoking status measurement,chronic obstructive pulmonary disease	-	GCST90016585	-
5	171474582	rs12519165	A	2e-09	0.39	-	-	[NR]	FGF18	33106845	Chronic obstructive pulmonary disease x current smoker interaction (2df)	smoking status measurement,chronic obstructive pulmonary disease	-	GCST90016590	-
5	173965395	rs10054063	A	5e-11	NR	-	0.0147859 unit increase	[0.01-0.019]	CPEB4,C5orf47	37069358	Chronic obstructive pulmonary disease liability (machine learning-based score)	chronic obstructive pulmonary disease	-	GCST90244098	-
5	176930171	chr5:176930171	AGAG	2e-10	NR	-	0.0132674 unit decrease	[0.0091-0.0174]	-	37069358	Chronic obstructive pulmonary disease liability (machine learning-based score)	chronic obstructive pulmonary disease	-	GCST90244098	-
5	180171771	rs79898473	T	2e-25	NR	-	0.0226896 unit increase	[0.018-0.027]	RASGEF1C	37069358	Chronic obstructive pulmonary disease liability (machine learning-based score)	chronic obstructive pulmonary disease	-	GCST90244098	-
6	4579464	rs4960004	C	4e-08	NR	-	0.0172028 unit decrease	[0.011-0.023]	KU-MEL-3,LINC02533	37069358	Chronic obstructive pulmonary disease liability (machine learning-based score)	chronic obstructive pulmonary disease	-	GCST90244098	-
6	6734789	rs1294404	G	1e-18	NR	-	0.0187284 unit increase	[0.015-0.023]	BTF3P7,LY86	37069358	Chronic obstructive pulmonary disease liability (machine learning-based score)	chronic obstructive pulmonary disease	-	GCST90244098	-
6	6742916	rs1294421	T	6e-07	0.39	1.05	-	[NR]	LY86,BTF3P7	30804561	Chronic obstructive pulmonary disease	chronic obstructive pulmonary disease	-	GCST007692	(conditional on rs1334576)
6	7211585	rs1334576	A	1e-08	0.42	1.06	-	[1.04-1.08]	RREB1	30804561	Chronic obstructive pulmonary disease	chronic obstructive pulmonary disease	-	GCST007692	-
6	7211585	rs1334576	A	8e-10	0.43	1.08	-	[1.05-1.1]	RREB1	33106845	Chronic obstructive pulmonary disease in non-current smokers	chronic obstructive pulmonary disease	smoking status measurement	GCST90016594	-
6	7211585	rs1334576	A	9e-10	0.43	1.08	-	[1.05-1.1]	RREB1	33106845	Chronic obstructive pulmonary disease x current smoker interaction (main effect)	chronic obstructive pulmonary disease	-	GCST90016591	-
6	7211585	rs1334576	A	5e-08	0.42	1.05	-	[1.03 -1.07]	RREB1	33909500	Chronic obstructive pulmonary disease	chronic obstructive pulmonary disease	-	GCST011766	-
6	7211585	rs1334576	A	2e-08	0.43	-	-	[NR]	RREB1	33106845	Chronic obstructive pulmonary disease x ever smoker interaction (2df)	smoking status measurement,chronic obstructive pulmonary disease	-	GCST90016585	-
6	7211585	rs1334576	A	4e-09	0.43	-	-	[NR]	RREB1	33106845	Chronic obstructive pulmonary disease x current smoker interaction (2df)	smoking status measurement,chronic obstructive pulmonary disease	-	GCST90016590	-
6	7562999	rs2076295	T	2e-07	0.54	1.05	-	[NR]	DSP	30804561	Chronic obstructive pulmonary disease	chronic obstructive pulmonary disease	-	GCST007692	(conditional on rs1334576)
6	7562999	rs2076295	T	4e-09	0.55	1.09	-	[1.06,1.12]	DSP	28166215	Chronic obstructive pulmonary disease	chronic obstructive pulmonary disease	-	GCST004147	-
6	7718832	rs11243202	C	6e-06	0.47	1.05	-	[NR]	SNRNP48,BMP6	30804561	Chronic obstructive pulmonary disease	chronic obstructive pulmonary disease	-	GCST007692	(conditional on rs1334576)
6	7727930	rs71542879	C	6e-10	NR	-	0.0133171 unit decrease	[0.0092-0.0174]	BMP6	37069358	Chronic obstructive pulmonary disease liability (machine learning-based score)	chronic obstructive pulmonary disease	-	GCST90244098	-
6	17898894	rs62398171	G	2e-09	NR	-	0.0353774 unit decrease	[0.024-0.047]	KIF13A	37069358	Chronic obstructive pulmonary disease liability (machine learning-based score)	chronic obstructive pulmonary disease	-	GCST90244098	-
6	19842430	rs9350191	T	5e-14	0.85	1.12	-	[1.09-1.15]	MBOAT1,ID4	30804561	Chronic obstructive pulmonary disease	chronic obstructive pulmonary disease	-	GCST007692	-
6	19842430	rs9350191	C	2e-18	NR	-	0.0247866 unit decrease	[0.019-0.03]	MBOAT1,ID4	37069358	Chronic obstructive pulmonary disease liability (machine learning-based score)	chronic obstructive pulmonary disease	-	GCST90244098	-
6	19843536	rs6905736	C	1e-07	0.15	0.88	-	[0.84-0.92]	ID4,MBOAT1	33106845	Chronic obstructive pulmonary disease x ever smoker interaction (main effect)	chronic obstructive pulmonary disease	-	GCST90016586	-
6	19843536	rs6905736	C	7e-06	0.15	0.91	-	[0.87-0.95]	ID4,MBOAT1	33106845	Chronic obstructive pulmonary disease in ever smokers	chronic obstructive pulmonary disease	smoking status measurement	GCST90016588	-
6	19843536	rs6905736	C	2e-07	0.15	0.88	-	[0.84-0.92]	ID4,MBOAT1	33106845	Chronic obstructive pulmonary disease in never smokers	chronic obstructive pulmonary disease	smoking status measurement	GCST90016589	-
6	19843536	rs6905736	C	6e-13	0.15	0.88	-	[0.85-0.91]	ID4,MBOAT1	33106845	Chronic obstructive pulmonary disease in non-current smokers	chronic obstructive pulmonary disease	smoking status measurement	GCST90016594	-
6	19843536	rs6905736	C	4e-13	0.15	0.88	-	[0.85-0.91]	ID4,MBOAT1	33106845	Chronic obstructive pulmonary disease x current smoker interaction (main effect)	chronic obstructive pulmonary disease	-	GCST90016591	-
6	19843536	rs6905736	C	3e-11	0.15	-	-	[NR]	ID4,MBOAT1	33106845	Chronic obstructive pulmonary disease x ever smoker interaction (2df)	smoking status measurement,chronic obstructive pulmonary disease	-	GCST90016585	-
6	19843536	rs6905736	C	3e-12	0.15	-	-	[NR]	ID4,MBOAT1	33106845	Chronic obstructive pulmonary disease x current smoker interaction (2df)	smoking status measurement,chronic obstructive pulmonary disease	-	GCST90016590	-
6	22004680	rs13198656	T	1e-09	0.56	1.06	-	[1.04-1.08]	CASC15	30804561	Chronic obstructive pulmonary disease	chronic obstructive pulmonary disease	-	GCST007692	-
6	22749672	rs4077636	G	2e-19	NR	-	0.0186687 unit increase	[0.015-0.023]	CASC15,RNU6-1060P	37069358	Chronic obstructive pulmonary disease liability (machine learning-based score)	chronic obstructive pulmonary disease	-	GCST90244098	-
6	26463432	rs13195509	A	3e-12	0.12	1.11	-	[1.08 -1.15]	BTN2A1	33909500	Chronic obstructive pulmonary disease	chronic obstructive pulmonary disease	-	GCST011766	-
6	26510520	rs3799383	T	1e-08	0.14	1.1	-	[1.07-1.14]	RNU6-502P,BTN1A1	33106845	Chronic obstructive pulmonary disease in non-current smokers	chronic obstructive pulmonary disease	smoking status measurement	GCST90016594	-
6	26510520	rs3799383	T	9e-09	0.14	1.1	-	[1.07-1.14]	RNU6-502P,BTN1A1	33106845	Chronic obstructive pulmonary disease x current smoker interaction (main effect)	chronic obstructive pulmonary disease	-	GCST90016591	-
6	26510520	rs3799383	T	2e-09	0.14	-	-	[NR]	RNU6-502P,BTN1A1	33106845	Chronic obstructive pulmonary disease x current smoker interaction (2df)	smoking status measurement,chronic obstructive pulmonary disease	-	GCST90016590	-
6	26510848	rs9379882	T	3e-07	0.14	1.12	-	[1.07-1.17]	BTN1A1,RNU6-502P	33106845	Chronic obstructive pulmonary disease x ever smoker interaction (main effect)	chronic obstructive pulmonary disease	-	GCST90016586	-
6	26510848	rs9379882	T	3e-07	0.14	1.12	-	[1.08-1.18]	BTN1A1,RNU6-502P	33106845	Chronic obstructive pulmonary disease in never smokers	chronic obstructive pulmonary disease	smoking status measurement	GCST90016589	-
6	26510848	rs9379882	T	2e-10	0.14	-	-	[NR]	BTN1A1,RNU6-502P	33106845	Chronic obstructive pulmonary disease x ever smoker interaction (2df)	smoking status measurement,chronic obstructive pulmonary disease	-	GCST90016585	-
6	27321997	rs6923811	C	2e-10	0.33	1.12	-	[1.08-1.15]	VN1R10P,POM121L2	33106845	Chronic obstructive pulmonary disease x ever smoker interaction (main effect)	chronic obstructive pulmonary disease	-	GCST90016586	-
6	27321997	rs6923811	C	3e-10	0.33	1.12	-	[1.08-1.15]	VN1R10P,POM121L2	33106845	Chronic obstructive pulmonary disease in never smokers	chronic obstructive pulmonary disease	smoking status measurement	GCST90016589	-
6	27321997	rs6923811	C	2e-10	0.33	1.09	-	[1.06-1.11]	VN1R10P,POM121L2	33106845	Chronic obstructive pulmonary disease in non-current smokers	chronic obstructive pulmonary disease	smoking status measurement	GCST90016594	-
6	27321997	rs6923811	C	1e-10	0.33	1.09	-	[1.06-1.11]	VN1R10P,POM121L2	33106845	Chronic obstructive pulmonary disease x current smoker interaction (main effect)	chronic obstructive pulmonary disease	-	GCST90016591	-
6	27321997	rs6923811	C	1e-11	0.33	-	-	[NR]	VN1R10P,POM121L2	33106845	Chronic obstructive pulmonary disease x ever smoker interaction (2df)	smoking status measurement,chronic obstructive pulmonary disease	-	GCST90016585	-
6	27321997	rs6923811	C	3e-10	0.33	-	-	[NR]	VN1R10P,POM121L2	33106845	Chronic obstructive pulmonary disease x current smoker interaction (2df)	smoking status measurement,chronic obstructive pulmonary disease	-	GCST90016590	-
6	27867440	rs17763089	A	3e-06	0.11	1.12	-	[1.07-1.17]	H1-5	33106845	Chronic obstructive pulmonary disease x ever smoker interaction (main effect)	chronic obstructive pulmonary disease	-	GCST90016586	-
6	27867440	rs17763089	A	3e-06	0.11	1.11	-	[1.06-1.16]	H1-5	33106845	Chronic obstructive pulmonary disease in ever smokers	chronic obstructive pulmonary disease	smoking status measurement	GCST90016588	-
6	27867440	rs17763089	A	2e-06	0.11	1.12	-	[1.07-1.18]	H1-5	33106845	Chronic obstructive pulmonary disease in never smokers	chronic obstructive pulmonary disease	smoking status measurement	GCST90016589	-
6	27867440	rs17763089	A	2e-10	0.11	-	-	[NR]	H1-5	33106845	Chronic obstructive pulmonary disease x ever smoker interaction (2df)	smoking status measurement,chronic obstructive pulmonary disease	-	GCST90016585	-
6	27912204	rs61742093	G	6e-11	0.11	1.11	-	[1.08 -1.14]	OR2B2	33909500	Chronic obstructive pulmonary disease	chronic obstructive pulmonary disease	-	GCST011766	-
6	28235278	rs13205211	G	1e-08	0.11	1.11	-	[1.07-1.15]	ZKSCAN4,ZSCAN9	33106845	Chronic obstructive pulmonary disease in non-current smokers	chronic obstructive pulmonary disease	smoking status measurement	GCST90016594	-
6	28235278	rs13205211	G	1e-08	0.11	1.11	-	[1.07-1.15]	ZKSCAN4,ZSCAN9	33106845	Chronic obstructive pulmonary disease x current smoker interaction (main effect)	chronic obstructive pulmonary disease	-	GCST90016591	-
6	28235278	rs13205211	G	7e-10	0.11	-	-	[NR]	ZKSCAN4,ZSCAN9	33106845	Chronic obstructive pulmonary disease x current smoker interaction (2df)	smoking status measurement,chronic obstructive pulmonary disease	-	GCST90016590	-
6	28398374	rs2232423	G	2e-11	0.11	1.11	-	[1.08 -1.15]	ZSCAN12	33909500	Chronic obstructive pulmonary disease	chronic obstructive pulmonary disease	-	GCST011766	-
6	28744470	rs1233578	G	4e-09	0.18	1.13	-	[1.08-1.18]	RPSAP2,NOP56P1	33106845	Chronic obstructive pulmonary disease x ever smoker interaction (main effect)	chronic obstructive pulmonary disease	-	GCST90016586	-
6	28744470	rs1233578	G	3e-07	0.18	1.1	-	[1.06-1.15]	RPSAP2,NOP56P1	33106845	Chronic obstructive pulmonary disease in ever smokers	chronic obstructive pulmonary disease	smoking status measurement	GCST90016588	-
6	28744470	rs1233578	G	2e-11	0.18	1.11	-	[1.08-1.14]	RPSAP2,NOP56P1	33106845	Chronic obstructive pulmonary disease in non-current smokers	chronic obstructive pulmonary disease	smoking status measurement	GCST90016594	-
6	28744470	rs1233578	G	3e-09	0.18	1.13	-	[1.09-1.18]	RPSAP2,NOP56P1	33106845	Chronic obstructive pulmonary disease in never smokers	chronic obstructive pulmonary disease	smoking status measurement	GCST90016589	-
6	28744470	rs1233578	G	2e-11	0.18	1.11	-	[1.08-1.14]	RPSAP2,NOP56P1	33106845	Chronic obstructive pulmonary disease x current smoker interaction (main effect)	chronic obstructive pulmonary disease	-	GCST90016591	-
6	28744470	rs1233578	G	4e-14	0.18	-	-	[NR]	RPSAP2,NOP56P1	33106845	Chronic obstructive pulmonary disease x ever smoker interaction (2df)	smoking status measurement,chronic obstructive pulmonary disease	-	GCST90016585	-
6	28744470	rs1233578	G	8e-14	0.18	-	-	[NR]	RPSAP2,NOP56P1	33106845	Chronic obstructive pulmonary disease x current smoker interaction (2df)	smoking status measurement,chronic obstructive pulmonary disease	-	GCST90016590	-
6	29374998	rs3749971	A	3e-11	0.12	1.11	-	[1.08 -1.14]	OR5V1,OR12D3	33909500	Chronic obstructive pulmonary disease	chronic obstructive pulmonary disease	-	GCST011766	-
6	29581876	rs1233393	G	3e-07	0.12	1.13	-	[1.08-1.18]	GABBR1	33106845	Chronic obstructive pulmonary disease x ever smoker interaction (main effect)	chronic obstructive pulmonary disease	-	GCST90016586	-
6	29581876	rs1233393	G	3e-06	0.12	1.11	-	[1.06-1.16]	GABBR1	33106845	Chronic obstructive pulmonary disease in ever smokers	chronic obstructive pulmonary disease	smoking status measurement	GCST90016588	-
6	29581876	rs1233393	G	2e-09	0.12	1.11	-	[1.07-1.15]	GABBR1	33106845	Chronic obstructive pulmonary disease in non-current smokers	chronic obstructive pulmonary disease	smoking status measurement	GCST90016594	-
6	29581876	rs1233393	G	2e-07	0.12	1.13	-	[1.08-1.18]	GABBR1	33106845	Chronic obstructive pulmonary disease in never smokers	chronic obstructive pulmonary disease	smoking status measurement	GCST90016589	-
6	29581876	rs1233393	G	2e-09	0.12	1.11	-	[1.07-1.15]	GABBR1	33106845	Chronic obstructive pulmonary disease x current smoker interaction (main effect)	chronic obstructive pulmonary disease	-	GCST90016591	-
6	29581876	rs1233393	G	2e-11	0.12	-	-	[NR]	GABBR1	33106845	Chronic obstructive pulmonary disease x ever smoker interaction (2df)	smoking status measurement,chronic obstructive pulmonary disease	-	GCST90016585	-
6	29581876	rs1233393	G	3e-11	0.12	-	-	[NR]	GABBR1	33106845	Chronic obstructive pulmonary disease x current smoker interaction (2df)	smoking status measurement,chronic obstructive pulmonary disease	-	GCST90016590	-
6	30107095	rs7383537	T	2e-07	0.372	0.921	-	[0.893-0.95]	TRIM31,TRIM31-AS1	35104449	Asthma-COPD overlap syndrome	asthma,chronic obstructive pulmonary disease	-	GCST90102597	(EA)
6	30110498	rs2523989	T	1e-10	0.17	1.09	-	[1.06 -1.12]	TRIM31,TRIM31-AS1	33909500	Chronic obstructive pulmonary disease	chronic obstructive pulmonary disease	-	GCST011766	-
6	30171922	rs929156	G	8e-08	0.76	1.06	-	[1.04 -1.09]	TRIM15	33909500	Chronic obstructive pulmonary disease	chronic obstructive pulmonary disease	-	GCST011766	-
6	30185586	rs2106072	A	3e-10	0.13	1.12	-	[1.08-1.15]	TRIM26	33106845	Chronic obstructive pulmonary disease in non-current smokers	chronic obstructive pulmonary disease	smoking status measurement	GCST90016594	-
6	30185586	rs2106072	A	3e-10	0.13	1.11	-	[1.08-1.15]	TRIM26	33106845	Chronic obstructive pulmonary disease x current smoker interaction (main effect)	chronic obstructive pulmonary disease	-	GCST90016591	-
6	30185586	rs2106072	A	9e-13	0.13	-	-	[NR]	TRIM26	33106845	Chronic obstructive pulmonary disease x current smoker interaction (2df)	smoking status measurement,chronic obstructive pulmonary disease	-	GCST90016590	-
6	30214106	rs2188100	A	5e-11	0.16	1.15	-	[1.1-1.2]	TRIM26,HCG17	33106845	Chronic obstructive pulmonary disease x ever smoker interaction (main effect)	chronic obstructive pulmonary disease	-	GCST90016586	-
6	30214106	rs2188100	A	2e-11	0.16	1.15	-	[1.11-1.2]	TRIM26,HCG17	33106845	Chronic obstructive pulmonary disease in never smokers	chronic obstructive pulmonary disease	smoking status measurement	GCST90016589	-
6	30214106	rs2188100	A	5e-14	0.16	-	-	[NR]	TRIM26,HCG17	33106845	Chronic obstructive pulmonary disease x ever smoker interaction (2df)	smoking status measurement,chronic obstructive pulmonary disease	-	GCST90016585	-
6	30685004	rs9262143	T	1e-13	0.14	1.11	-	[1.08 -1.15]	PPP1R18	33909500	Chronic obstructive pulmonary disease	chronic obstructive pulmonary disease	-	GCST011766	-
6	30730764	rs1064627	G	3e-13	0.2	1.15	-	[1.11-1.2]	FLOT1	33106845	Chronic obstructive pulmonary disease x ever smoker interaction (main effect)	chronic obstructive pulmonary disease	-	GCST90016586	-
6	30730764	rs1064627	G	1e-07	0.2	1.1	-	[1.06-1.14]	FLOT1	33106845	Chronic obstructive pulmonary disease in ever smokers	chronic obstructive pulmonary disease	smoking status measurement	GCST90016588	-
6	30730764	rs1064627	G	2e-16	0.2	1.13	-	[1.1-1.16]	FLOT1	33106845	Chronic obstructive pulmonary disease in non-current smokers	chronic obstructive pulmonary disease	smoking status measurement	GCST90016594	-
6	30730764	rs1064627	G	1e-13	0.2	1.16	-	[1.11-1.2]	FLOT1	33106845	Chronic obstructive pulmonary disease in never smokers	chronic obstructive pulmonary disease	smoking status measurement	GCST90016589	-
6	30730764	rs1064627	G	2e-16	0.2	1.13	-	[1.1-1.16]	FLOT1	33106845	Chronic obstructive pulmonary disease x current smoker interaction (main effect)	chronic obstructive pulmonary disease	-	GCST90016591	-
6	30730764	rs1064627	G	1e-18	0.2	-	-	[NR]	FLOT1	33106845	Chronic obstructive pulmonary disease x ever smoker interaction (2df)	smoking status measurement,chronic obstructive pulmonary disease	-	GCST90016585	-
6	30730764	rs1064627	G	2e-17	0.2	-	-	[NR]	FLOT1	33106845	Chronic obstructive pulmonary disease x current smoker interaction (2df)	smoking status measurement,chronic obstructive pulmonary disease	-	GCST90016590	-
6	30745803	rs2284174	C	2e-21	0.22	1.12	-	[1.10-1.15]	HCG20	30804561	Chronic obstructive pulmonary disease	chronic obstructive pulmonary disease	-	GCST007692	-
6	30922706	rs2074506	G	3e-07	0.65	1.06	-	[1.03 -1.08]	VARS2	33909500	Chronic obstructive pulmonary disease	chronic obstructive pulmonary disease	-	GCST011766	-
6	31129524	rs3130559	T	8e-09	0.2	-	-	-	PSORS1C1	23144326	Chronic obstructive pulmonary disease-related biomarkers	chronic obstructive pulmonary disease,surfactant protein D measurement	-	GCST001737	(SP-D)
6	31139410	rs1265093	A	6e-09	0.26	-	-	-	PSORS1C1	23144326	Chronic obstructive pulmonary disease-related biomarkers	chronic obstructive pulmonary disease,surfactant protein D measurement	-	GCST001737	(SP-D)
6	31161533	rs7750641	T	1e-12	0.15	1.11	-	[1.08 -1.14]	TCF19	33909500	Chronic obstructive pulmonary disease	chronic obstructive pulmonary disease	-	GCST011766	-
6	31272654	rs2074488	T	2e-10	0.13	-	-	-	USP8P1,HLA-C	23144326	Chronic obstructive pulmonary disease-related biomarkers	chronic obstructive pulmonary disease,surfactant protein D measurement	-	GCST001737	(SP-D)
6	31337864	rs1631951	T	4e-12	0.18	1.15	-	[1.11-1.2]	LINC02571,HLA-B	33106845	Chronic obstructive pulmonary disease x ever smoker interaction (main effect)	chronic obstructive pulmonary disease	-	GCST90016586	-
6	31337864	rs1631951	T	4e-07	0.18	1.1	-	[1.06-1.14]	LINC02571,HLA-B	33106845	Chronic obstructive pulmonary disease in ever smokers	chronic obstructive pulmonary disease	smoking status measurement	GCST90016588	-
6	31337864	rs1631951	T	2e-15	0.18	1.13	-	[1.1-1.16]	LINC02571,HLA-B	33106845	Chronic obstructive pulmonary disease in non-current smokers	chronic obstructive pulmonary disease	smoking status measurement	GCST90016594	-
6	31337864	rs1631951	T	3e-12	0.18	1.15	-	[1.11-1.2]	LINC02571,HLA-B	33106845	Chronic obstructive pulmonary disease in never smokers	chronic obstructive pulmonary disease	smoking status measurement	GCST90016589	-
6	31337864	rs1631951	T	2e-15	0.18	1.13	-	[1.1-1.16]	LINC02571,HLA-B	33106845	Chronic obstructive pulmonary disease x current smoker interaction (main effect)	chronic obstructive pulmonary disease	-	GCST90016591	-
6	31337864	rs1631951	T	6e-17	0.18	-	-	[NR]	LINC02571,HLA-B	33106845	Chronic obstructive pulmonary disease x ever smoker interaction (2df)	smoking status measurement,chronic obstructive pulmonary disease	-	GCST90016585	-
6	31337864	rs1631951	T	3e-16	0.18	-	-	[NR]	LINC02571,HLA-B	33106845	Chronic obstructive pulmonary disease x current smoker interaction (2df)	smoking status measurement,chronic obstructive pulmonary disease	-	GCST90016590	-
6	31379045	rs9266629	C	4e-10	0.21	-	-	-	ZDHHC20P2,FGFR3P1	23144326	Chronic obstructive pulmonary disease-related biomarkers	chronic obstructive pulmonary disease,surfactant protein D measurement	-	GCST001737	(SP-D)
6	31380742	rs4143333	G	2e-16	0.12	1.15	-	[NR]	ZDHHC20P2	30804561	Chronic obstructive pulmonary disease	chronic obstructive pulmonary disease	-	GCST007692	(conditional on rs2284174)
6	31560353	rs4947324	?	8e-06	NR	4.16	-	NR	LTA,NFKBIL1	33235445	Early chronic obstructive pulmonary disease in never smokers	chronic obstructive pulmonary disease	smoking status measurement	GCST011793	(PS matching analysis)
6	31765689	rs3101017	C	2e-14	0.13	1.12	-	[1.09 -1.15]	VWA7	33909500	Chronic obstructive pulmonary disease	chronic obstructive pulmonary disease	-	GCST011766	-
6	31896897	rs2844456	C	9e-13	0.06	0.82	-	[0.78-0.87]	EHMT2	33106845	Chronic obstructive pulmonary disease in non-current smokers	chronic obstructive pulmonary disease	smoking status measurement	GCST90016594	-
6	31896897	rs2844456	C	7e-13	0.06	0.82	-	[0.78-0.87]	EHMT2	33106845	Chronic obstructive pulmonary disease x current smoker interaction (main effect)	chronic obstructive pulmonary disease	-	GCST90016591	-
6	31896897	rs2844456	C	9e-13	0.06	-	-	[NR]	EHMT2	33106845	Chronic obstructive pulmonary disease x current smoker interaction (2df)	smoking status measurement,chronic obstructive pulmonary disease	-	GCST90016590	-
6	32128224	rs3130288	A	5e-11	0.12	1.16	-	[1.11-1.22]	ATF6B	33106845	Chronic obstructive pulmonary disease x ever smoker interaction (main effect)	chronic obstructive pulmonary disease	-	GCST90016586	-
6	32128224	rs3130288	A	2e-11	0.12	1.17	-	[1.12-1.23]	ATF6B	33106845	Chronic obstructive pulmonary disease in never smokers	chronic obstructive pulmonary disease	smoking status measurement	GCST90016589	-
6	32128224	rs3130288	A	5e-14	0.12	-	-	[NR]	ATF6B	33106845	Chronic obstructive pulmonary disease x ever smoker interaction (2df)	smoking status measurement,chronic obstructive pulmonary disease	-	GCST90016585	-
6	32156647	rs10947233	?	1e-07	NR	-	0.47 unit decrease	-	PPT2,PPT2-EGFL8	36543808	Chronic obstructive pulmonary disease	chronic obstructive pulmonary disease	-	GCST90255361	(East Asian)
6	32156647	rs10947233	?	2e-06	NR	-	0.21 unit increase	-	PPT2,PPT2-EGFL8	36543808	Asthma or chronic obstructive pulmonary disease (pleiotropy)	asthma,chronic obstructive pulmonary disease	-	GCST90255359	-
6	32182024	rs9391855	C	3e-83	NR	-	0.0813949 unit increase	[0.073-0.09]	AGER	37069358	Chronic obstructive pulmonary disease liability (machine learning-based score)	chronic obstructive pulmonary disease	-	GCST90244098	-
6	32183666	rs2070600	C	1e-17	0.94	1.21	-	[1.15-1.26]	AGER	30804561	Chronic obstructive pulmonary disease	chronic obstructive pulmonary disease	-	GCST007692	-
6	32183666	rs2070600	C	6e-10	0.95	1.24	-	[1.16-1.32]	AGER	28166215	Chronic obstructive pulmonary disease	chronic obstructive pulmonary disease	-	GCST004147	-
6	32183666	rs2070600	C	1e-16	0.94	1.19	-	[1.15 -1.25]	AGER	33909500	Chronic obstructive pulmonary disease	chronic obstructive pulmonary disease	-	GCST011766	-
6	32229442	rs3132948	G	7e-09	NR	-	0.1526 unit decrease	[0.1-0.2]	TSBP1-AS1,NOTCH4	34594039	Bronchiectasis	bronchiectasis	-	GCST90018801	-
6	32293475	rs7775397	G	3e-13	0.13	1.12	-	[1.08 -1.15]	TSBP1,TSBP1-AS1	33909500	Chronic obstructive pulmonary disease	chronic obstructive pulmonary disease	-	GCST011766	-
6	32479308	rs2395191	C	9e-10	NR	-	0.077 unit increase	[0.052-0.102]	HLA-DRB9,HLA-DRB5	34594039	Chronic obstructive pulmonary disease	chronic obstructive pulmonary disease	-	GCST90018807	-
6	32641328	rs1129740	A	1e-09	0.59	1.07	-	[1.04 -1.09]	HLA-DQA1	33909500	Chronic obstructive pulmonary disease	chronic obstructive pulmonary disease	-	GCST011766	-
6	32648168	rs17612712	T	2e-09	NR	-	0.0965 unit increase	[0.065-0.128]	HLA-DQA1,HLA-DQB1	34594039	Chronic bronchitis	chronic bronchitis	-	GCST90018824	-
6	32652677	rs17843608	C	6e-14	0.48	1.12	-	[1.09-1.16]	HLA-DQB1,HLA-DQA1	35308900	Chronic obstructive pulmonary disease	chronic obstructive pulmonary disease	-	GCST90103985	-
6	32659383	rs9273404	G	2e-11	0.47	1.08	-	[NR]	HLA-DQB1,HLA-DQA1	30804561	Chronic obstructive pulmonary disease	chronic obstructive pulmonary disease	-	GCST007692	(conditional on rs2070600)
6	32659473	rs9273410	A	7e-16	0.44	1.15	-	[1.11-1.19]	HLA-DQB1	33106845	Chronic obstructive pulmonary disease x ever smoker interaction (main effect)	chronic obstructive pulmonary disease	-	GCST90016586	-
6	32659473	rs9273410	A	3e-09	0.44	1.1	-	[1.06-1.13]	HLA-DQB1	33106845	Chronic obstructive pulmonary disease in ever smokers	chronic obstructive pulmonary disease	smoking status measurement	GCST90016588	-
6	32659473	rs9273410	A	3e-21	0.44	1.13	-	[1.1-1.16]	HLA-DQB1	33106845	Chronic obstructive pulmonary disease in non-current smokers	chronic obstructive pulmonary disease	smoking status measurement	GCST90016594	-
6	32659473	rs9273410	A	9e-16	0.44	1.15	-	[1.11-1.19]	HLA-DQB1	33106845	Chronic obstructive pulmonary disease in never smokers	chronic obstructive pulmonary disease	smoking status measurement	GCST90016589	-
6	32659473	rs9273410	A	2e-21	0.44	1.13	-	[1.1-1.16]	HLA-DQB1	33106845	Chronic obstructive pulmonary disease x current smoker interaction (main effect)	chronic obstructive pulmonary disease	-	GCST90016591	-
6	32659473	rs9273410	A	3e-22	0.44	-	-	[NR]	HLA-DQB1	33106845	Chronic obstructive pulmonary disease x ever smoker interaction (2df)	smoking status measurement,chronic obstructive pulmonary disease	-	GCST90016585	-
6	32659473	rs9273410	A	9e-28	0.445	1.199	-	[1.161-1.239]	HLA-DQB1	35104449	Asthma-COPD overlap syndrome	asthma,chronic obstructive pulmonary disease	-	GCST90102597	(EA)
6	32659473	rs9273410	A	7e-22	0.44	-	-	[NR]	HLA-DQB1	33106845	Chronic obstructive pulmonary disease x current smoker interaction (2df)	smoking status measurement,chronic obstructive pulmonary disease	-	GCST90016590	-
6	32660073	rs3210176	C	1e-11	0.37	1.1	-	[1.07-1.14]	HLA-DQB1-AS1,HLA-DQB1	35308900	Chronic obstructive pulmonary disease	chronic obstructive pulmonary disease	-	GCST90103984	-
6	32699183	rs114968045	?	9e-07	NR	-	0.43 unit increase	-	HLA-DQB1,MTCO3P1	36543808	Asthma or chronic obstructive pulmonary disease (pleiotropy)	asthma,chronic obstructive pulmonary disease	-	GCST90255359	(East Asian)
6	32773229	rs2621419	?	9e-06	NR	0.68	-	NR	HLA-DQB2,HLA-DOB	33235445	Early chronic obstructive pulmonary disease in never smokers	chronic obstructive pulmonary disease	smoking status measurement	GCST011793	-
6	33767694	rs12173787	?	3e-15	NR	-	-	-	LEMD2,IP6K3	30940143	Chronic obstructive pulmonary disease or resting heart rate (pleiotropy)	resting heart rate,chronic obstructive pulmonary disease	-	GCST007656	-
6	45577967	rs77418927	G	1e-12	NR	-	0.0245554 unit increase	[0.018-0.032]	RUNX2	37069358	Chronic obstructive pulmonary disease liability (machine learning-based score)	chronic obstructive pulmonary disease	-	GCST90244098	-
6	52358413	rs9382100	T	1e-08	NR	-	0.0123285 unit decrease	[0.008-0.0167]	MCM3,PAQR8	37069358	Chronic obstructive pulmonary disease liability (machine learning-based score)	chronic obstructive pulmonary disease	-	GCST90244098	-
6	56375157	rs115830429	G	7e-10	NR	-	0.0413832 unit increase	[0.028-0.055]	COL21A1	37069358	Chronic obstructive pulmonary disease liability (machine learning-based score)	chronic obstructive pulmonary disease	-	GCST90244098	-
6	67666003	rs2818103	?	6e-07	NR	2.03	-	NR	Y_RNA	33235445	Early chronic obstructive pulmonary disease	chronic obstructive pulmonary disease	-	GCST011794	-
6	67751094	rs9354627	?	7e-06	NR	1.94	-	NR	-	33235445	Early chronic obstructive pulmonary disease	chronic obstructive pulmonary disease	-	GCST011794	-
6	72951287	rs9351958	G	4e-18	NR	-	0.0221685 unit increase	[0.017-0.027]	KCNQ5	37069358	Chronic obstructive pulmonary disease liability (machine learning-based score)	chronic obstructive pulmonary disease	-	GCST90244098	-
6	77247099	rs1418591	?	1e-06	NR	2.94	-	NR	-	33235445	Early chronic obstructive pulmonary disease in never smokers	chronic obstructive pulmonary disease	smoking status measurement	GCST011793	(PS matching analysis)
6	79937905	rs16891339	G	4e-06	0.039	1.102 (Stage 1 meta-analysis)	-	[0.993-1.224]	ELOVL4	28166215	Chronic obstructive pulmonary disease	chronic obstructive pulmonary disease	-	GCST004147	-
6	90303148	rs56353819	C	6e-20	NR	-	0.0192693 unit increase	[0.015-0.024]	BACH2,MIR4464	37069358	Chronic obstructive pulmonary disease liability (machine learning-based score)	chronic obstructive pulmonary disease	-	GCST90244098	-
6	93004087	rs652520	C	2e-06	0.48	-	-	-	COPS5P1	23144326	Chronic obstructive pulmonary disease-related biomarkers	chronic obstructive pulmonary disease,C-reactive protein measurement	-	GCST001737	(CRP)
6	108945052	rs2806356	C	3e-15	0.18	1.1	-	[1.08-1.13]	ARMC2	30804561	Chronic obstructive pulmonary disease	chronic obstructive pulmonary disease	-	GCST007692	-
6	108945052	rs2806356	C	8e-10	0.18	1.12	-	[1.08,1.16]	ARMC2	28166215	Chronic obstructive pulmonary disease	chronic obstructive pulmonary disease	-	GCST004147	-
6	108945052	rs2806356	C	1e-06	0.18	1.11	-	[1.06-1.15]	ARMC2	33106845	Chronic obstructive pulmonary disease x ever smoker interaction (main effect)	chronic obstructive pulmonary disease	-	GCST90016586	-
6	108945052	rs2806356	C	9e-06	0.18	1.09	-	[1.05-1.13]	ARMC2	33106845	Chronic obstructive pulmonary disease in ever smokers	chronic obstructive pulmonary disease	smoking status measurement	GCST90016588	-
6	108945052	rs2806356	C	1e-10	0.18	1.1	-	[1.07-1.14]	ARMC2	33106845	Chronic obstructive pulmonary disease in non-current smokers	chronic obstructive pulmonary disease	smoking status measurement	GCST90016594	-
6	108945052	rs2806356	C	2e-06	0.18	1.1	-	[1.06-1.15]	ARMC2	33106845	Chronic obstructive pulmonary disease in never smokers	chronic obstructive pulmonary disease	smoking status measurement	GCST90016589	-
6	108945052	rs2806356	C	1e-10	0.18	1.1	-	[1.07-1.14]	ARMC2	33106845	Chronic obstructive pulmonary disease x current smoker interaction (main effect)	chronic obstructive pulmonary disease	-	GCST90016591	-
6	108945052	rs2806356	C	3e-10	0.18	-	-	[NR]	ARMC2	33106845	Chronic obstructive pulmonary disease x ever smoker interaction (2df)	smoking status measurement,chronic obstructive pulmonary disease	-	GCST90016585	-
6	108945052	rs2806356	C	8e-11	0.18	-	-	[NR]	ARMC2	33106845	Chronic obstructive pulmonary disease x current smoker interaction (2df)	smoking status measurement,chronic obstructive pulmonary disease	-	GCST90016590	-
6	108946847	rs2798641	C	3e-51	NR	-	0.0405232 unit decrease	[0.035-0.046]	ARMC2	37069358	Chronic obstructive pulmonary disease liability (machine learning-based score)	chronic obstructive pulmonary disease	-	GCST90244098	-
6	116935855	rs674621	C	8e-09	0.32	1.06	-	[1.04-1.08]	RFX6	30804561	Chronic obstructive pulmonary disease	chronic obstructive pulmonary disease	-	GCST007692	-
6	116936036	rs675495	C	5e-16	NR	-	0.0182704 unit decrease	[0.014-0.023]	RPS29P13,RFX6	37069358	Chronic obstructive pulmonary disease liability (machine learning-based score)	chronic obstructive pulmonary disease	-	GCST90244098	-
6	119023381	rs12664251	A	4e-08	NR	-	0.0118281 unit increase	[0.0075-0.0162]	FAM184A	37069358	Chronic obstructive pulmonary disease liability (machine learning-based score)	chronic obstructive pulmonary disease	-	GCST90244098	-
6	120626545	rs1158317	?	1e-11	NR	-	-	-	RNA5SP215	30940143	Chronic obstructive pulmonary disease or resting heart rate (pleiotropy)	resting heart rate,chronic obstructive pulmonary disease	-	GCST007656	-
6	121441087	rs35586997	T	2e-17	NR	-	0.0199621 unit increase	[0.015-0.025]	GJA1	37069358	Chronic obstructive pulmonary disease liability (machine learning-based score)	chronic obstructive pulmonary disease	-	GCST90244098	-
6	126819923	rs35772466	C	1e-09	NR	-	0.0125069 unit decrease	[0.0084-0.0166]	RPS4XP9,RSPO3	37069358	Chronic obstructive pulmonary disease liability (machine learning-based score)	chronic obstructive pulmonary disease	-	GCST90244098	-
6	130028330	rs12530176	G	1e-08	NR	-	0.011997 unit increase	[0.0078-0.0162]	L3MBTL3	37069358	Chronic obstructive pulmonary disease liability (machine learning-based score)	chronic obstructive pulmonary disease	-	GCST90244098	-
6	139959261	rs646695	C	5e-11	0.24	1.08	-	[1.05-1.10]	FILNC1	30804561	Chronic obstructive pulmonary disease	chronic obstructive pulmonary disease	-	GCST007692	-
6	142229945	rs6928024	G	2e-11	0.73	1.08	-	[NR]	VTA1,ADGRG6	30804561	Chronic obstructive pulmonary disease	chronic obstructive pulmonary disease	-	GCST007692	(conditional on rs9399401)
6	142347764	rs9399401	T	2e-40	0.72	1.16	-	[1.13-1.18]	ADGRG6	30804561	Chronic obstructive pulmonary disease	chronic obstructive pulmonary disease	-	GCST007692	-
6	142347764	rs9399401	T	2e-19	0.72	1.15	-	[1.12,1.19]	ADGRG6	28166215	Chronic obstructive pulmonary disease	chronic obstructive pulmonary disease	-	GCST004147	-
6	142347764	rs9399401	?	9e-10	NR	-	-	-	ADGRG6	30940143	Chronic obstructive pulmonary disease or high blood pressure (pleiotropy)	blood pressure,chronic obstructive pulmonary disease	-	GCST007611	-
6	142367832	rs17280293	A	8e-18	0.97	1.32	-	[1.24 -1.41]	ADGRG6	33909500	Chronic obstructive pulmonary disease	chronic obstructive pulmonary disease	-	GCST011766	-
6	142370412	rs11155242	A	6e-26	0.81	1.14	-	[1.11 -1.17]	ADGRG6	33909500	Chronic obstructive pulmonary disease	chronic obstructive pulmonary disease	-	GCST011766	-
6	142424746	rs7753012	G	4e-20	0.32	0.85	-	[0.82-0.88]	ADGRG6	33106845	Chronic obstructive pulmonary disease x ever smoker interaction (main effect)	chronic obstructive pulmonary disease	-	GCST90016586	-
6	142424746	rs7753012	G	4e-14	0.32	0.88	-	[0.86-0.91]	ADGRG6	33106845	Chronic obstructive pulmonary disease in ever smokers	chronic obstructive pulmonary disease	smoking status measurement	GCST90016588	-
6	142424746	rs7753012	T	3e-110	NR	-	0.0500262 unit increase	[0.046-0.054]	ADGRG6	37069358	Chronic obstructive pulmonary disease liability (machine learning-based score)	chronic obstructive pulmonary disease	-	GCST90244098	-
6	142424746	rs7753012	G	2e-31	0.32	0.85	-	[0.83-0.88]	ADGRG6	33106845	Chronic obstructive pulmonary disease in non-current smokers	chronic obstructive pulmonary disease	smoking status measurement	GCST90016594	-
6	142424746	rs7753012	G	8e-20	0.32	0.85	-	[0.82-0.88]	ADGRG6	33106845	Chronic obstructive pulmonary disease in never smokers	chronic obstructive pulmonary disease	smoking status measurement	GCST90016589	-
6	142424746	rs7753012	G	1e-31	0.32	0.85	-	[0.83-0.88]	ADGRG6	33106845	Chronic obstructive pulmonary disease x current smoker interaction (main effect)	chronic obstructive pulmonary disease	-	GCST90016591	-
6	142424746	rs7753012	G	2e-22	0.31	0.86	-	[0.84-0.89]	ADGRG6	35308900	Chronic obstructive pulmonary disease	chronic obstructive pulmonary disease	-	GCST90103984	-
6	142424746	rs7753012	G	2e-31	0.32	-	-	[NR]	ADGRG6	33106845	Chronic obstructive pulmonary disease x ever smoker interaction (2df)	smoking status measurement,chronic obstructive pulmonary disease	-	GCST90016585	-
6	142424746	rs7753012	G	8e-33	0.32	-	-	[NR]	ADGRG6	33106845	Chronic obstructive pulmonary disease x current smoker interaction (2df)	smoking status measurement,chronic obstructive pulmonary disease	-	GCST90016590	-
6	142493854	rs9403391	C	4e-19	0.97	1.32	-	[NR]	ADGRG6	30804561	Chronic obstructive pulmonary disease	chronic obstructive pulmonary disease	-	GCST007692	(conditional on rs9399401)
6	142496270	rs262115	C	1e-11	0.31	0.9	-	[0.87-0.93]	ADGRG6,HIVEP2	35308900	Chronic obstructive pulmonary disease	chronic obstructive pulmonary disease	-	GCST90103985	-
7	2712518	rs798565	G	4e-09	0.71	1.07	-	[1.04-1.09]	AMZ1	30804561	Chronic obstructive pulmonary disease	chronic obstructive pulmonary disease	-	GCST007692	-
7	2712518	rs798565	A	5e-07	0.29	0.92	-	[0.89-0.95]	AMZ1	33106845	Chronic obstructive pulmonary disease in ever smokers	chronic obstructive pulmonary disease	smoking status measurement	GCST90016588	-
7	2712518	rs798565	A	7e-10	0.29	0.92	-	[0.9-0.94]	AMZ1	33106845	Chronic obstructive pulmonary disease in non-current smokers	chronic obstructive pulmonary disease	smoking status measurement	GCST90016594	-
7	2712518	rs798565	A	7e-10	0.29	0.92	-	[0.9-0.94]	AMZ1	33106845	Chronic obstructive pulmonary disease x current smoker interaction (main effect)	chronic obstructive pulmonary disease	-	GCST90016591	-
7	2712518	rs798565	A	5e-10	0.29	-	-	[NR]	AMZ1	33106845	Chronic obstructive pulmonary disease x ever smoker interaction (2df)	smoking status measurement,chronic obstructive pulmonary disease	-	GCST90016585	-
7	2712518	rs798565	A	4e-10	0.29	-	-	[NR]	AMZ1	33106845	Chronic obstructive pulmonary disease x current smoker interaction (2df)	smoking status measurement,chronic obstructive pulmonary disease	-	GCST90016590	-
7	2843370	rs2533872	G	9e-10	NR	-	0.0141175 unit increase	[0.0096-0.0186]	GNA12	37069358	Chronic obstructive pulmonary disease liability (machine learning-based score)	chronic obstructive pulmonary disease	-	GCST90244098	-
7	7216859	rs4318980	G	8e-20	NR	-	0.0194104 unit decrease	[0.015-0.024]	C1GALT1	37069358	Chronic obstructive pulmonary disease liability (machine learning-based score)	chronic obstructive pulmonary disease	-	GCST90244098	-
7	7237584	rs11771259	?	7e-18	NR	-	-	-	C1GALT1	30940143	Chronic obstructive pulmonary disease or high blood pressure (pleiotropy)	blood pressure,chronic obstructive pulmonary disease	-	GCST007611	-
7	14866308	rs217554	G	2e-09	NR	-	0.0131265 unit increase	[0.0087-0.0175]	DGKB	37069358	Chronic obstructive pulmonary disease liability (machine learning-based score)	chronic obstructive pulmonary disease	-	GCST90244098	-
7	15835234	rs17348974	C	3e-11	NR	-	0.0189386 unit decrease	[0.013-0.025]	CRPPA,RPL36AP26	37069358	Chronic obstructive pulmonary disease liability (machine learning-based score)	chronic obstructive pulmonary disease	-	GCST90244098	-
7	18304472	rs7806296	G	3e-11	NR	-	0.0138678 unit decrease	[0.0096-0.0181]	HDAC9	37069358	Chronic obstructive pulmonary disease liability (machine learning-based score)	chronic obstructive pulmonary disease	-	GCST90244098	-
7	19023152	rs2717329	G	4e-13	NR	-	0.0175149 unit increase	[0.013-0.022]	TWIST1	37069358	Chronic obstructive pulmonary disease liability (machine learning-based score)	chronic obstructive pulmonary disease	-	GCST90244098	-
7	20378511	rs2040732	C	7e-09	0.58	1.06	-	[1.04-1.08]	ITGB8	30804561	Chronic obstructive pulmonary disease	chronic obstructive pulmonary disease	-	GCST007692	-
7	20378567	rs12700188	G	4e-08	0.41	0.91	-	[0.88-0.94]	ITGB8	33106845	Chronic obstructive pulmonary disease x ever smoker interaction (main effect)	chronic obstructive pulmonary disease	-	GCST90016586	-
7	20378567	rs12700188	G	4e-08	0.41	0.91	-	[0.88-0.94]	ITGB8	33106845	Chronic obstructive pulmonary disease in never smokers	chronic obstructive pulmonary disease	smoking status measurement	GCST90016589	-
7	20378567	rs12700188	G	1e-10	0.41	0.92	-	[0.9-0.95]	ITGB8	33106845	Chronic obstructive pulmonary disease x current smoker interaction (main effect)	chronic obstructive pulmonary disease	-	GCST90016591	-
7	20378567	rs12700188	G	1e-10	0.41	0.92	-	[0.9-0.95]	ITGB8	33106845	Chronic obstructive pulmonary disease in non-current smokers	chronic obstructive pulmonary disease	smoking status measurement	GCST90016594	-
7	20378567	rs12700188	G	5e-09	0.41	-	-	[NR]	ITGB8	33106845	Chronic obstructive pulmonary disease x ever smoker interaction (2df)	smoking status measurement,chronic obstructive pulmonary disease	-	GCST90016585	-
7	20378567	rs12700188	G	8e-10	0.41	-	-	[NR]	ITGB8	33106845	Chronic obstructive pulmonary disease x current smoker interaction (2df)	smoking status measurement,chronic obstructive pulmonary disease	-	GCST90016590	-
7	20379527	rs34759507	C	5e-13	NR	-	0.0157603 unit increase	[0.012-0.02]	ITGB8	37069358	Chronic obstructive pulmonary disease liability (machine learning-based score)	chronic obstructive pulmonary disease	-	GCST90244098	-
7	20908778	rs73089398	T	3e-09	NR	-	0.1817 unit increase	[0.12-0.24]	LINC01162	34594039	Chronic obstructive pulmonary disease	chronic obstructive pulmonary disease	-	GCST90018807	-
7	23181020	rs858249	A	6e-08	0.91	-	1.1 unit decrease	[NR]	NUP42,KLHL7	25584925	Chronic obstructive pulmonary disease	chronic obstructive pulmonary disease	-	GCST002750	-
7	42527478	rs66771402	?	5e-07	NR	-	0.36 unit increase	[0.22-0.5]	GLI3,LINC01448	34404834	Emphysema	emphysema	-	GCST90027902	-
7	46402369	rs1841725	T	4e-08	NR	-	0.0111826 unit increase	[0.0071-0.0153]	ZNF619P1,HMGN1P19	37069358	Chronic obstructive pulmonary disease liability (machine learning-based score)	chronic obstructive pulmonary disease	-	GCST90244098	-
7	52404754	rs1012036	C	5e-06	0.77	1.47	-	[NR]	-	20709820	Emphysema-related traits	emphysema	-	GCST000770	(qualitative)
7	69463908	rs115881004	?	2e-07	NR	-	0.54 unit decrease	-	Y_RNA,RNU6-229P	36543808	Asthma or chronic obstructive pulmonary disease (pleiotropy)	asthma,chronic obstructive pulmonary disease	-	GCST90255359	(East Asian)
7	69523202	rs13246613	G	7e-10	NR	-	0.0162094 unit increase	[0.011-0.022]	Y_RNA,CT66	37069358	Chronic obstructive pulmonary disease liability (machine learning-based score)	chronic obstructive pulmonary disease	-	GCST90244098	-
7	74060495	rs17855988	G	4e-08	NR	-	0.0196192 unit increase	[0.013-0.027]	ELN-AS1,ELN	37069358	Chronic obstructive pulmonary disease liability (machine learning-based score)	chronic obstructive pulmonary disease	-	GCST90244098	-
7	74675495	rs36044436	?	5e-11	NR	-	-	-	GTF2I	30940143	Chronic obstructive pulmonary disease or high blood pressure (pleiotropy)	blood pressure,chronic obstructive pulmonary disease	-	GCST007611	-
7	84766127	rs12707676	C	2e-10	NR	-	0.0154394 unit increase	[0.011-0.02]	HMGN2P11,RPL7P30	37069358	Chronic obstructive pulmonary disease liability (machine learning-based score)	chronic obstructive pulmonary disease	-	GCST90244098	-
7	100006098	rs35922186	A	9e-16	NR	-	0.0173012 unit increase	[0.013-0.022]	AZGP1P1,ZKSCAN1	37069358	Chronic obstructive pulmonary disease liability (machine learning-based score)	chronic obstructive pulmonary disease	-	GCST90244098	-
7	100032719	rs2897075	C	7e-10	0.63	1.07	-	[1.04-1.09]	ZKSCAN1	30804561	Chronic obstructive pulmonary disease	chronic obstructive pulmonary disease	-	GCST007692	-
7	121378714	rs3068114	T	1e-09	NR	-	0.0122913 unit decrease	[0.0082-0.0164]	FAM3C	37069358	Chronic obstructive pulmonary disease liability (machine learning-based score)	chronic obstructive pulmonary disease	-	GCST90244098	-
7	130393789	rs1990790	C	9e-09	NR	-	0.0119953 unit decrease	[0.0079-0.0161]	CEP41	37069358	Chronic obstructive pulmonary disease liability (machine learning-based score)	chronic obstructive pulmonary disease	-	GCST90244098	-
7	134897113	rs1542309	T	2e-08	NR	-	0.0120068 unit increase	[0.0077-0.0163]	CALD1	37069358	Chronic obstructive pulmonary disease liability (machine learning-based score)	chronic obstructive pulmonary disease	-	GCST90244098	-
7	139499034	chr7:139499034	A	4e-11	NR	-	0.0138112 unit increase	[0.0096-0.018]	-	37069358	Chronic obstructive pulmonary disease liability (machine learning-based score)	chronic obstructive pulmonary disease	-	GCST90244098	-
7	155807723	rs1233556	T	1e-09	NR	-	0.0179561 unit decrease	[0.012-0.024]	SHH	37069358	Chronic obstructive pulmonary disease liability (machine learning-based score)	chronic obstructive pulmonary disease	-	GCST90244098	-
7	156334552	rs12698403	G	2e-25	NR	-	0.0214313 unit decrease	[0.017-0.026]	Y_RNA,LINC01006	37069358	Chronic obstructive pulmonary disease liability (machine learning-based score)	chronic obstructive pulmonary disease	-	GCST90244098	-
8	2882980	rs641525	T	5e-07	0.95	2.19	-	[NR]	CSMD1	20709820	Emphysema-related traits	emphysema	-	GCST000770	(qualitative)
8	3448320	rs142700918	G	1e-06	0.93	1.78	-	[1.41-2.25]	CSMD1	25241909	Chronic bronchitis and chronic obstructive pulmonary disease	chronic obstructive pulmonary disease,chronic bronchitis	-	GCST002625	(EA, COPDGene + GenKOLS)
8	8840148	rs9329170	C	4e-10	0.86	1.1	-	[1.07-1.13]	MFHAS1	30804561	Chronic obstructive pulmonary disease	chronic obstructive pulmonary disease	-	GCST007692	-
8	9144738	rs330927	T	1e-20	NR	-	0.0208913 unit decrease	[0.016-0.025]	PPP1R3B	37069358	Chronic obstructive pulmonary disease liability (machine learning-based score)	chronic obstructive pulmonary disease	-	GCST90244098	-
8	9156256	rs330934	T	4e-08	0.33	1.08	-	[1.05-1.12]	PPP1R3B,RNU6-1151P	35308900	Chronic obstructive pulmonary disease	chronic obstructive pulmonary disease	-	GCST90103984	-
8	9158972	rs330937	G	4e-09	0.36	1.06	-	[NR]	RNU6-1151P,PPP1R3B	30804561	Chronic obstructive pulmonary disease	chronic obstructive pulmonary disease	-	GCST007692	(conditional on rs9329170)
8	11394916	rs34944514	A	2e-08	NR	-	0.0763 unit increase	[0.05-0.103]	FAM167A-AS1	34594039	Chronic obstructive pulmonary disease	chronic obstructive pulmonary disease	-	GCST90018807	-
8	13332024	rs1729101	G	5e-11	NR	-	0.0141394 unit decrease	[0.01-0.0183]	DLC1	37069358	Chronic obstructive pulmonary disease liability (machine learning-based score)	chronic obstructive pulmonary disease	-	GCST90244098	-
8	17080532	rs28578171	G	2e-11	NR	-	0.0143387 unit increase	[0.01-0.019]	MICU3	37069358	Chronic obstructive pulmonary disease liability (machine learning-based score)	chronic obstructive pulmonary disease	-	GCST90244098	-
8	18014110	rs28551649	A	2e-10	NR	-	0.0133125 unit increase	[0.009-0.0176]	PCM1	37069358	Chronic obstructive pulmonary disease liability (machine learning-based score)	chronic obstructive pulmonary disease	-	GCST90244098	-
8	24029710	rs76470312	?	9e-07	NR	-	1.2 unit decrease	[0.73-1.67]	STC1,RNU1-148P	34404834	Emphysema	emphysema	-	GCST90027902	-
8	27917421	rs17058252	C	4e-08	NR	-	0.0194092 unit decrease	[0.012-0.027]	SCARA5	37069358	Chronic obstructive pulmonary disease liability (machine learning-based score)	chronic obstructive pulmonary disease	-	GCST90244098	-
8	28557066	rs117746305	G	2e-09	NR	-	0.0276587 unit increase	[0.019-0.037]	FZD3	37069358	Chronic obstructive pulmonary disease liability (machine learning-based score)	chronic obstructive pulmonary disease	-	GCST90244098	-
8	41335922	rs10092045	C	3e-08	NR	-	0.0119374 unit increase	[0.0078-0.0161]	SFRP1,SNORD65B	37069358	Chronic obstructive pulmonary disease liability (machine learning-based score)	chronic obstructive pulmonary disease	-	GCST90244098	-
8	53875691	rs7827611	?	4e-06	NR	-	-	-	RGS20	32222710	Chronic obstructive pulmonary disease	chronic obstructive pulmonary disease	-	GCST010249	-
8	69444879	rs144235404	A	4e-15	NR	-	0.018176 unit increase	[0.014-0.023]	LINC01603	37069358	Chronic obstructive pulmonary disease liability (machine learning-based score)	chronic obstructive pulmonary disease	-	GCST90244098	-
8	70781551	rs371263868	C	6e-15	NR	-	0.0166185 unit decrease	[0.012-0.021]	XKR9	37069358	Chronic obstructive pulmonary disease liability (machine learning-based score)	chronic obstructive pulmonary disease	-	GCST90244098	-
8	71357847	rs7006821	C	5e-06	0.07	-	-	-	EYA1	23144326	Chronic obstructive pulmonary disease-related biomarkers	chronic obstructive pulmonary disease,interleukin-8 measurement	-	GCST001737	(IL8)
8	96507448	rs2437780	T	5e-11	NR	-	0.0145938 unit increase	[0.01-0.019]	SDC2	37069358	Chronic obstructive pulmonary disease liability (machine learning-based score)	chronic obstructive pulmonary disease	-	GCST90244098	-
8	102119072	rs659398	T	1e-18	NR	-	0.0206053 unit increase	[0.016-0.025]	NCALD	37069358	Chronic obstructive pulmonary disease liability (machine learning-based score)	chronic obstructive pulmonary disease	-	GCST90244098	-
8	102177843	rs1265120	C	4e-06	0.385	1.038 (Stage 1 meta-analysis)	-	[0.993-1.085]	MIR5680,RRM2B	28166215	Chronic obstructive pulmonary disease	chronic obstructive pulmonary disease	-	GCST004147	-
8	105501233	rs57942103	?	3e-11	NR	-	-	-	ZFPM2	30940143	Chronic obstructive pulmonary disease or resting heart rate (pleiotropy)	resting heart rate,chronic obstructive pulmonary disease	-	GCST007656	-
8	108312655	rs1579924	G	5e-16	NR	-	0.0179006 unit decrease	[0.014-0.022]	EIF3E	37069358	Chronic obstructive pulmonary disease liability (machine learning-based score)	chronic obstructive pulmonary disease	-	GCST90244098	-
8	118818441	rs903614	C	3e-06	0.1	-	-	-	SAMD12-AS1	23144326	Chronic obstructive pulmonary disease-related biomarkers	chronic obstructive pulmonary disease,interleukin-8 measurement	-	GCST001737	(IL8)
8	125324667	rs189074270	C	2e-09	NR	-	0.016293 unit increase	[0.011-0.022]	NSMCE2	37069358	Chronic obstructive pulmonary disease liability (machine learning-based score)	chronic obstructive pulmonary disease	-	GCST90244098	-
8	128523633	rs11269418	A	1e-08	NR	-	0.0134909 unit increase	[0.0089-0.0181]	LINC00824	37069358	Chronic obstructive pulmonary disease liability (machine learning-based score)	chronic obstructive pulmonary disease	-	GCST90244098	-
8	129118358	rs6470697	A	3e-18	NR	-	0.0293431 unit increase	[0.022-0.036]	CCDC26	37069358	Chronic obstructive pulmonary disease liability (machine learning-based score)	chronic obstructive pulmonary disease	-	GCST90244098	-
9	1053101	rs72703234	T	1e-11	NR	-	0.0223204 unit increase	[0.016-0.029]	DMRT2	37069358	Chronic obstructive pulmonary disease liability (machine learning-based score)	chronic obstructive pulmonary disease	-	GCST90244098	-
9	4123044	rs4740752	G	6e-06	0.36	1.08	-	[1.04-1.12]	GLIS3	33106845	Chronic obstructive pulmonary disease x ever smoker interaction (main effect)	chronic obstructive pulmonary disease	-	GCST90016586	-
9	4123044	rs4740752	G	9e-06	0.36	1.07	-	[1.04-1.1]	GLIS3	33106845	Chronic obstructive pulmonary disease in ever smokers	chronic obstructive pulmonary disease	smoking status measurement	GCST90016588	-
9	4123044	rs4740752	G	7e-06	0.36	1.08	-	[1.04-1.12]	GLIS3	33106845	Chronic obstructive pulmonary disease in never smokers	chronic obstructive pulmonary disease	smoking status measurement	GCST90016589	-
9	4123044	rs4740752	G	2e-09	0.36	-	-	[NR]	GLIS3	33106845	Chronic obstructive pulmonary disease x ever smoker interaction (2df)	smoking status measurement,chronic obstructive pulmonary disease	-	GCST90016585	-
9	4143735	rs10123811	C	1e-38	NR	-	0.0269215 unit decrease	[0.023-0.031]	GLIS3	37069358	Chronic obstructive pulmonary disease liability (machine learning-based score)	chronic obstructive pulmonary disease	-	GCST90244098	-
9	4143749	rs10114763	T	9e-13	0.42	1.07	-	[1.05-1.09]	GLIS3	30804561	Chronic obstructive pulmonary disease	chronic obstructive pulmonary disease	-	GCST007692	-
9	4143749	rs10114763	T	4e-10	0.42	1.08	-	[1.05-1.11]	GLIS3	33106845	Chronic obstructive pulmonary disease x current smoker interaction (main effect)	chronic obstructive pulmonary disease	-	GCST90016591	-
9	4143749	rs10114763	T	4e-10	0.42	1.08	-	[1.05-1.11]	GLIS3	33106845	Chronic obstructive pulmonary disease in non-current smokers	chronic obstructive pulmonary disease	smoking status measurement	GCST90016594	-
9	4143749	rs10114763	T	6e-10	0.42	-	-	[NR]	GLIS3	33106845	Chronic obstructive pulmonary disease x current smoker interaction (2df)	smoking status measurement,chronic obstructive pulmonary disease	-	GCST90016590	-
9	6213387	rs928413	G	2e-10	NR	-	0.0149834 unit increase	[0.01-0.02]	GTF3AP1,IL33	37069358	Chronic obstructive pulmonary disease liability (machine learning-based score)	chronic obstructive pulmonary disease	-	GCST90244098	-
9	11124108	rs1981075	?	5e-06	NR	2.39	-	NR	-	33235445	Early chronic obstructive pulmonary disease	chronic obstructive pulmonary disease	-	GCST011794	-
9	13592736	chr9:13592736	CA	4e-09	NR	-	0.0174268 unit decrease	[0.012-0.023]	-	37069358	Chronic obstructive pulmonary disease liability (machine learning-based score)	chronic obstructive pulmonary disease	-	GCST90244098	-
9	16625063	rs10810579	T	9e-12	NR	-	0.0142851 unit increase	[0.01-0.018]	BNC2	37069358	Chronic obstructive pulmonary disease liability (machine learning-based score)	chronic obstructive pulmonary disease	-	GCST90244098	-
9	18013735	rs7041139	C	3e-11	NR	-	0.0146461 unit decrease	[0.01-0.019]	ADAMTSL1	37069358	Chronic obstructive pulmonary disease liability (machine learning-based score)	chronic obstructive pulmonary disease	-	GCST90244098	-
9	23587228	rs273388	A	7e-18	NR	-	0.0180249 unit increase	[0.014-0.022]	SUMO2P2,LINC01239	37069358	Chronic obstructive pulmonary disease liability (machine learning-based score)	chronic obstructive pulmonary disease	-	GCST90244098	-
9	23588686	rs156394	T	4e-12	0.53	1.07	-	[1.05-1.09]	SUMO2P2	30804561	Chronic obstructive pulmonary disease	chronic obstructive pulmonary disease	-	GCST007692	-
9	23588686	rs156394	C	7e-08	0.46	0.92	-	[0.9-0.95]	SUMO2P2	33106845	Chronic obstructive pulmonary disease in ever smokers	chronic obstructive pulmonary disease	smoking status measurement	GCST90016588	-
9	23588686	rs156394	C	6e-09	0.46	0.93	-	[0.91-0.95]	SUMO2P2	33106845	Chronic obstructive pulmonary disease x current smoker interaction (main effect)	chronic obstructive pulmonary disease	-	GCST90016591	-
9	23588686	rs156394	C	6e-09	0.46	0.93	-	[0.91-0.95]	SUMO2P2	33106845	Chronic obstructive pulmonary disease in non-current smokers	chronic obstructive pulmonary disease	smoking status measurement	GCST90016594	-
9	23588686	rs156394	C	5e-09	0.46	-	-	[NR]	SUMO2P2	33106845	Chronic obstructive pulmonary disease x ever smoker interaction (2df)	smoking status measurement,chronic obstructive pulmonary disease	-	GCST90016585	-
9	23588686	rs156394	C	2e-09	0.46	-	-	[NR]	SUMO2P2	33106845	Chronic obstructive pulmonary disease x current smoker interaction (2df)	smoking status measurement,chronic obstructive pulmonary disease	-	GCST90016590	-
9	28026838	rs16912278	?	9e-06	NR	3.25	-	NR	LINGO2	33235445	Early chronic obstructive pulmonary disease in never smokers	chronic obstructive pulmonary disease	smoking status measurement	GCST011793	(PS matching analysis)
9	38070586	rs3808862	G	3e-08	NR	-	0.0112213 unit decrease	[0.0071-0.0154]	U8,SHB	37069358	Chronic obstructive pulmonary disease liability (machine learning-based score)	chronic obstructive pulmonary disease	-	GCST90244098	-
9	81593432	rs2777774	?	4e-06	NR	4.3	-	NR	TLE1	33235445	Early chronic obstructive pulmonary disease in never smokers	chronic obstructive pulmonary disease	smoking status measurement	GCST011793	(PS matching analysis)
9	82511248	rs7866939	C	2e-08	0.33	1.06	-	[1.04-1.08]	MTCO3P40,RPS6P12	30804561	Chronic obstructive pulmonary disease	chronic obstructive pulmonary disease	-	GCST007692	-
9	95054298	chr9:95054298	CT	3e-10	NR	-	0.013699 unit increase	[0.0093-0.0181]	-	37069358	Chronic obstructive pulmonary disease liability (machine learning-based score)	chronic obstructive pulmonary disease	-	GCST90244098	-
9	95502660	rs28427480	A	6e-12	NR	-	0.024402 unit decrease	[0.017-0.031]	PTCH1	37069358	Chronic obstructive pulmonary disease liability (machine learning-based score)	chronic obstructive pulmonary disease	-	GCST90244098	-
9	96117452	rs12115436	G	7e-13	NR	-	0.0203403 unit increase	[0.015-0.026]	ERCC6L2	37069358	Chronic obstructive pulmonary disease liability (machine learning-based score)	chronic obstructive pulmonary disease	-	GCST90244098	-
9	98870572	rs57649467	G	7e-16	NR	-	0.0170656 unit increase	[0.013-0.021]	NME2P3,GALNT12	37069358	Chronic obstructive pulmonary disease liability (machine learning-based score)	chronic obstructive pulmonary disease	-	GCST90244098	-
9	98887470	rs1007892	T	3e-06	0.35	0.93	-	[0.9-0.96]	GALNT12,NME2P3	33106845	Chronic obstructive pulmonary disease in ever smokers	chronic obstructive pulmonary disease	smoking status measurement	GCST90016588	-
9	98887470	rs1007892	T	6e-09	0.35	0.93	-	[0.91-0.95]	GALNT12,NME2P3	33106845	Chronic obstructive pulmonary disease x current smoker interaction (main effect)	chronic obstructive pulmonary disease	-	GCST90016591	-
9	98887470	rs1007892	T	5e-09	0.35	0.93	-	[0.91-0.95]	GALNT12,NME2P3	33106845	Chronic obstructive pulmonary disease in non-current smokers	chronic obstructive pulmonary disease	smoking status measurement	GCST90016594	-
9	98887470	rs1007892	T	1e-09	0.35	-	-	[NR]	GALNT12,NME2P3	33106845	Chronic obstructive pulmonary disease x ever smoker interaction (2df)	smoking status measurement,chronic obstructive pulmonary disease	-	GCST90016585	-
9	98887470	rs1007892	T	1e-09	0.35	-	-	[NR]	GALNT12,NME2P3	33106845	Chronic obstructive pulmonary disease x current smoker interaction (2df)	smoking status measurement,chronic obstructive pulmonary disease	-	GCST90016590	-
9	98889824	rs1028655	G	5e-06	0.62	0.931	-	[0.903-0.96]	GALNT12,NME2P3	35104449	Asthma-COPD overlap syndrome	asthma,chronic obstructive pulmonary disease	-	GCST90102597	(EA)
9	98899368	rs10760580	G	1e-10	0.71	1.07	-	[1.05-1.10]	NME2P3,COL15A1	30804561	Chronic obstructive pulmonary disease	chronic obstructive pulmonary disease	-	GCST007692	-
9	98911566	rs4743294	G	4e-08	0.71	0.92	-	[0.89-0.95]	COL15A1,NME2P3	35308900	Chronic obstructive pulmonary disease	chronic obstructive pulmonary disease	-	GCST90103984	-
9	105918965	rs2417661	?	7e-07	NR	-	1.51 unit decrease	[0.92-2.1]	LINC01505,SLC25A6P5	34404834	Emphysema in chronic obstructive pulmonary disease	emphysema	chronic obstructive pulmonary disease	GCST90027903	-
9	106725629	rs996856	G	8e-18	NR	-	0.0179811 unit increase	[0.014-0.022]	LINC01505	37069358	Chronic obstructive pulmonary disease liability (machine learning-based score)	chronic obstructive pulmonary disease	-	GCST90244098	-
9	107408014	rs59398690	G	2e-17	NR	-	0.024249 unit increase	[0.019-0.03]	RAD23B,LINC01509	37069358	Chronic obstructive pulmonary disease liability (machine learning-based score)	chronic obstructive pulmonary disease	-	GCST90244098	-
9	116471779	rs10983184	C	2e-18	NR	-	0.0190048 unit increase	[0.015-0.023]	ASTN2	37069358	Chronic obstructive pulmonary disease liability (machine learning-based score)	chronic obstructive pulmonary disease	-	GCST90244098	-
9	116639371	rs803923	A	3e-08	0.53	1.06	-	[1.04-1.08]	ASTN2	30804561	Chronic obstructive pulmonary disease	chronic obstructive pulmonary disease	-	GCST007692	-
9	126646919	rs6478750	T	3e-11	NR	-	0.0146962 unit increase	[0.01-0.019]	LMX1B	37069358	Chronic obstructive pulmonary disease liability (machine learning-based score)	chronic obstructive pulmonary disease	-	GCST90244098	-
9	137191539	rs13292648	G	2e-08	NR	-	0.0123537 unit increase	[0.008-0.0167]	TPRN,SSNA1	37069358	Chronic obstructive pulmonary disease liability (machine learning-based score)	chronic obstructive pulmonary disease	-	GCST90244098	-
10	1588626	rs2999399	T	6e-06	0.76	1.47	-	[NR]	ADARB2	20709820	Emphysema-related traits	emphysema	-	GCST000770	(qualitative)
10	5620156	rs7093310	C	8e-09	NR	-	0.0204667 unit increase	[0.014-0.027]	LASTR	37069358	Chronic obstructive pulmonary disease liability (machine learning-based score)	chronic obstructive pulmonary disease	-	GCST90244098	-
10	6021290	rs2076846	G	2e-06	0.363	1.078	-	[1.045-1.111]	IL2RA	35104449	Asthma-COPD overlap syndrome	asthma,chronic obstructive pulmonary disease	-	GCST90102597	(EA)
10	9011110	rs962992	G	3e-15	NR	-	0.0162535 unit increase	[0.012-0.02]	LINC02676,LINC00709	37069358	Chronic obstructive pulmonary disease liability (machine learning-based score)	chronic obstructive pulmonary disease	-	GCST90244098	-
10	12210218	rs2271804	A	6e-11	0.53	0.91	-	[0.89-0.94]	CDC123	35308900	Chronic obstructive pulmonary disease	chronic obstructive pulmonary disease	-	GCST90103984	-
10	12235993	rs7068966	C	6e-23	0.49	1.1	-	[1.08-1.12]	CDC123	30804561	Chronic obstructive pulmonary disease	chronic obstructive pulmonary disease	-	GCST007692	-
10	12236526	rs57062879	A	6e-16	0.49	1.14	-	[1.11-1.18]	CDC123	33106845	Chronic obstructive pulmonary disease x ever smoker interaction (main effect)	chronic obstructive pulmonary disease	-	GCST90016586	-
10	12236526	rs57062879	A	2e-07	0.49	1.08	-	[1.05-1.11]	CDC123	33106845	Chronic obstructive pulmonary disease in ever smokers	chronic obstructive pulmonary disease	smoking status measurement	GCST90016588	-
10	12236526	rs57062879	A	8e-16	0.49	1.14	-	[1.11-1.18]	CDC123	33106845	Chronic obstructive pulmonary disease in never smokers	chronic obstructive pulmonary disease	smoking status measurement	GCST90016589	-
10	12236526	rs57062879	A	2e-18	0.49	1.11	-	[1.09-1.14]	CDC123	33106845	Chronic obstructive pulmonary disease x current smoker interaction (main effect)	chronic obstructive pulmonary disease	-	GCST90016591	-
10	12236526	rs57062879	A	3e-18	0.49	1.11	-	[1.09-1.14]	CDC123	33106845	Chronic obstructive pulmonary disease in non-current smokers	chronic obstructive pulmonary disease	smoking status measurement	GCST90016594	-
10	12236526	rs57062879	A	1e-20	0.49	-	-	[NR]	CDC123	33106845	Chronic obstructive pulmonary disease x ever smoker interaction (2df)	smoking status measurement,chronic obstructive pulmonary disease	-	GCST90016585	-
10	12236526	rs57062879	A	5e-20	0.49	-	-	[NR]	CDC123	33106845	Chronic obstructive pulmonary disease x current smoker interaction (2df)	smoking status measurement,chronic obstructive pulmonary disease	-	GCST90016590	-
10	12243736	rs2001546	A	7e-83	NR	-	0.0397501 unit increase	[0.036-0.044]	CDC123	37069358	Chronic obstructive pulmonary disease liability (machine learning-based score)	chronic obstructive pulmonary disease	-	GCST90244098	-
10	12243736	rs2001546	T	7e-10	0.51	0.92	-	[0.89-0.94]	CDC123	35308900	Chronic obstructive pulmonary disease	chronic obstructive pulmonary disease	-	GCST90103985	-
10	13876414	rs1418884	A	4e-11	NR	-	0.013779 unit increase	[0.0096-0.0179]	FRMD4A	37069358	Chronic obstructive pulmonary disease liability (machine learning-based score)	chronic obstructive pulmonary disease	-	GCST90244098	-
10	13936235	rs10906545	?	3e-06	NR	-	-	-	FRMD4A	32222710	Chronic obstructive pulmonary disease	chronic obstructive pulmonary disease	-	GCST010249	-
10	15675843	rs75131982	G	2e-10	NR	-	0.0208522 unit decrease	[0.014-0.027]	ITGA8	37069358	Chronic obstructive pulmonary disease liability (machine learning-based score)	chronic obstructive pulmonary disease	-	GCST90244098	-
10	20203036	chr10:20203036	GAGGGAGGT	4e-10	NR	-	0.0269314 unit increase	[0.018-0.035]	-	37069358	Chronic obstructive pulmonary disease liability (machine learning-based score)	chronic obstructive pulmonary disease	-	GCST90244098	-
10	20921795	rs58878956	C	5e-11	NR	-	0.0148631 unit decrease	[0.01-0.019]	NEBL	37069358	Chronic obstructive pulmonary disease liability (machine learning-based score)	chronic obstructive pulmonary disease	-	GCST90244098	-
10	26617637	rs7913896	?	2e-06	NR	3.21	-	NR	FAM238A,FAM238B	33235445	Early chronic obstructive pulmonary disease in never smokers	chronic obstructive pulmonary disease	smoking status measurement	GCST011793	(PS matching analysis)
10	29964321	rs35495115	A	2e-11	NR	-	0.0201579 unit decrease	[0.014-0.026]	SVIL,JCAD	37069358	Chronic obstructive pulmonary disease liability (machine learning-based score)	chronic obstructive pulmonary disease	-	GCST90244098	-
10	32380191	rs58095595	G	2e-10	NR	-	0.018016 unit increase	[0.012-0.024]	EPC1,RNU6-1244P	37069358	Chronic obstructive pulmonary disease liability (machine learning-based score)	chronic obstructive pulmonary disease	-	GCST90244098	-
10	33942347	rs7905537	A	8e-07	0.75	-	1.85 HU increase	[NR]	LINC02629	20709820	Emphysema-related traits	emphysema	-	GCST000770	(quantitative)
10	44824206	rs7911712	A	6e-06	0.15	-	2.05 HU increase	[NR]	TMEM72-AS1	20709820	Emphysema-related traits	emphysema	-	GCST000770	(quantitative)
10	65350279	chr10:65350279	AT	2e-15	NR	-	0.0164032 unit decrease	[0.012-0.021]	-	37069358	Chronic obstructive pulmonary disease liability (machine learning-based score)	chronic obstructive pulmonary disease	-	GCST90244098	-
10	68169215	rs7894323	A	3e-09	NR	-	0.0123506 unit decrease	[0.0082-0.0165]	MYPN	37069358	Chronic obstructive pulmonary disease liability (machine learning-based score)	chronic obstructive pulmonary disease	-	GCST90244098	-
10	73647891	rs4746139	?	2e-10	NR	-	-	-	SYNPO2L	30940143	Chronic obstructive pulmonary disease or resting heart rate (pleiotropy)	resting heart rate,chronic obstructive pulmonary disease	-	GCST007656	-
10	73820256	rs7098573	G	2e-18	NR	-	0.0202624 unit decrease	[0.016-0.025]	CAMK2G	37069358	Chronic obstructive pulmonary disease liability (machine learning-based score)	chronic obstructive pulmonary disease	-	GCST90244098	-
10	75899975	rs11594905	A	2e-06	0.13	1.07	-	[NR]	LRMDA	30804561	Chronic obstructive pulmonary disease	chronic obstructive pulmonary disease	-	GCST007692	(conditional on rs2579762)
10	75899975	rs11594905	G	2e-15	NR	-	0.0237139 unit decrease	[0.018-0.03]	LRMDA	37069358	Chronic obstructive pulmonary disease liability (machine learning-based score)	chronic obstructive pulmonary disease	-	GCST90244098	-
10	76555576	rs2256413	A	6e-29	NR	-	0.0229995 unit decrease	[0.019-0.027]	LRMDA	37069358	Chronic obstructive pulmonary disease liability (machine learning-based score)	chronic obstructive pulmonary disease	-	GCST90244098	-
10	76559121	rs2579762	C	3e-10	0.47	1.06	-	[1.04-1.09]	LRMDA	30804561	Chronic obstructive pulmonary disease	chronic obstructive pulmonary disease	-	GCST007692	-
10	76559121	rs2579762	C	1e-07	0.46	1.09	-	[1.06-1.13]	LRMDA	33106845	Chronic obstructive pulmonary disease x ever smoker interaction (main effect)	chronic obstructive pulmonary disease	-	GCST90016586	-
10	76559121	rs2579762	C	2e-07	0.46	1.09	-	[1.05-1.13]	LRMDA	33106845	Chronic obstructive pulmonary disease in never smokers	chronic obstructive pulmonary disease	smoking status measurement	GCST90016589	-
10	76559121	rs2579762	C	3e-10	0.46	1.08	-	[1.05-1.1]	LRMDA	33106845	Chronic obstructive pulmonary disease x current smoker interaction (main effect)	chronic obstructive pulmonary disease	-	GCST90016591	-
10	76559121	rs2579762	C	4e-10	0.46	1.08	-	[1.05-1.1]	LRMDA	33106845	Chronic obstructive pulmonary disease in non-current smokers	chronic obstructive pulmonary disease	smoking status measurement	GCST90016594	-
10	76559121	rs2579762	C	5e-10	0.46	-	-	[NR]	LRMDA	33106845	Chronic obstructive pulmonary disease x ever smoker interaction (2df)	smoking status measurement,chronic obstructive pulmonary disease	-	GCST90016585	-
10	76559121	rs2579762	C	5e-10	0.46	-	-	[NR]	LRMDA	33106845	Chronic obstructive pulmonary disease x current smoker interaction (2df)	smoking status measurement,chronic obstructive pulmonary disease	-	GCST90016590	-
10	76560835	rs2637261	T	2e-09	0.51	1.09	-	[1.06-1.12]	ATP5MC1P8,LRMDA	35308900	Chronic obstructive pulmonary disease	chronic obstructive pulmonary disease	-	GCST90103985	-
10	79935194	rs1923539	A	5e-09	0.25	-	-	-	SFTPD,MBL1P	23144326	Chronic obstructive pulmonary disease-related biomarkers	chronic obstructive pulmonary disease,surfactant protein D measurement	-	GCST001737	(SP-D)
10	79945677	rs7078012	T	5e-09	0.13	-	-	-	SFTPD	23144326	Chronic obstructive pulmonary disease-related biomarkers	chronic obstructive pulmonary disease,surfactant protein D measurement	-	GCST001737	(SP-D)
10	79946568	rs721917	G	2e-08	0.42	1.06	-	[1.04-1.08]	SFTPD	30804561	Chronic obstructive pulmonary disease	chronic obstructive pulmonary disease	-	GCST007692	-
10	79946568	rs721917	G	2e-08	0.42	1.08	-	[1.05,1.11]	SFTPD	28166215	Chronic obstructive pulmonary disease	chronic obstructive pulmonary disease	-	GCST004147	-
10	79946568	rs721917	A	6e-14	NR	-	0.0155844 unit decrease	[0.011-0.02]	SFTPD	37069358	Chronic obstructive pulmonary disease liability (machine learning-based score)	chronic obstructive pulmonary disease	-	GCST90244098	-
10	79946568	rs721917	G	9e-08	0.42	1.05	-	[1.03 -1.07]	SFTPD	33909500	Chronic obstructive pulmonary disease	chronic obstructive pulmonary disease	-	GCST011766	-
10	79976225	rs3923564	G	2e-27	0.04	-	-	-	SFTPD	23144326	Chronic obstructive pulmonary disease-related biomarkers	chronic obstructive pulmonary disease,surfactant protein D measurement	-	GCST001737	(SP-D)
10	80028348	rs12220777	C	7e-11	0.08	-	-	-	C1DP2,C1DP3	23144326	Chronic obstructive pulmonary disease-related biomarkers	chronic obstructive pulmonary disease,surfactant protein D measurement	-	GCST001737	(SP-D)
10	80088158	rs728616	T	2e-12	0.08	-	-	-	TMEM254	23144326	Chronic obstructive pulmonary disease-related biomarkers	chronic obstructive pulmonary disease,surfactant protein D measurement	-	GCST001737	(SP-D)
10	80122614	rs3851050	C	1e-11	0.41	-	-	-	RPL22P18,TMEM254	23144326	Chronic obstructive pulmonary disease-related biomarkers	chronic obstructive pulmonary disease,surfactant protein D measurement	-	GCST001737	(SP-D)
10	80173992	rs6585424	G	1e-10	0.13	-	-	-	ANXA11	23144326	Chronic obstructive pulmonary disease-related biomarkers	chronic obstructive pulmonary disease,surfactant protein D measurement	-	GCST001737	(SP-D)
10	80458350	rs1902661	G	4e-08	0.39	1.06	-	[NR]	TSPAN14	30804561	Chronic obstructive pulmonary disease	chronic obstructive pulmonary disease	-	GCST007692	(conditional on rs721917)
10	103849066	rs7091346	C	2e-11	NR	-	0.0143161 unit decrease	[0.01-0.019]	SH3PXD2A	37069358	Chronic obstructive pulmonary disease liability (machine learning-based score)	chronic obstructive pulmonary disease	-	GCST90244098	-
10	103891899	rs10883944	?	2e-10	NR	-	-	-	STN1	30940143	Chronic obstructive pulmonary disease or resting heart rate (pleiotropy)	resting heart rate,chronic obstructive pulmonary disease	-	GCST007656	-
10	103897116	rs1570221	A	2e-08	0.35	1.06	-	[1.04-1.08]	STN1	30804561	Chronic obstructive pulmonary disease	chronic obstructive pulmonary disease	-	GCST007692	-
10	113149980	rs290486	T	1e-08	NR	-	0.0158797 unit increase	[0.01-0.021]	TCF7L2	37069358	Chronic obstructive pulmonary disease liability (machine learning-based score)	chronic obstructive pulmonary disease	-	GCST90244098	-
10	119670121	rs2234962	T	6e-11	NR	-	0.016783 unit decrease	[0.012-0.022]	BAG3	37069358	Chronic obstructive pulmonary disease liability (machine learning-based score)	chronic obstructive pulmonary disease	-	GCST90244098	-
10	121265838	rs61872992	A	1e-12	NR	-	0.0144559 unit increase	[0.01-0.019]	LINC01153,RN7SKP167	37069358	Chronic obstructive pulmonary disease liability (machine learning-based score)	chronic obstructive pulmonary disease	-	GCST90244098	-
10	122535889	rs4430444	C	2e-08	NR	-	0.011337 unit increase	[0.0072-0.0155]	DMBT1,HTRA1	37069358	Chronic obstructive pulmonary disease liability (machine learning-based score)	chronic obstructive pulmonary disease	-	GCST90244098	-
10	132144257	rs954820	C	4e-06	0.44	-	-	-	JAKMIP3	23144326	Chronic obstructive pulmonary disease-related biomarkers	interleukin-6 measurement,chronic obstructive pulmonary disease	-	GCST001737	(IL6)
11	831818	rs34391416	A	5e-08	0.05	1.93	-	[1.53-2.45]	CRACR2B	25241909	Chronic bronchitis and chronic obstructive pulmonary disease	chronic obstructive pulmonary disease,chronic bronchitis	-	GCST002625	(EA)
11	831818	rs34391416	?	3e-07	0.05	1.85	-	[1.46-2.34]	CRACR2B	25241909	Chronic bronchitis and chronic obstructive pulmonary disease	chronic obstructive pulmonary disease,chronic bronchitis	-	GCST002625	-
11	9057545	rs68168878	G	5e-11	NR	-	0.0169277 unit increase	[0.012-0.022]	SCUBE2,NRIP3-DT	37069358	Chronic obstructive pulmonary disease liability (machine learning-based score)	chronic obstructive pulmonary disease	-	GCST90244098	-
11	10385140	rs11042773	C	4e-13	NR	-	0.0149982 unit increase	[0.011-0.019]	AMPD3	37069358	Chronic obstructive pulmonary disease liability (machine learning-based score)	chronic obstructive pulmonary disease	-	GCST90244098	-
11	12059132	rs1872562	G	1e-08	NR	-	0.015188 unit decrease	[0.0099-0.0205]	LINC02547	37069358	Chronic obstructive pulmonary disease liability (machine learning-based score)	chronic obstructive pulmonary disease	-	GCST90244098	-
11	13140818	rs11022678	A	3e-06	0.15	0.9	-	[0.87-0.94]	-	33106845	Chronic obstructive pulmonary disease in ever smokers	chronic obstructive pulmonary disease	smoking status measurement	GCST90016588	-
11	13140818	rs11022678	A	4e-08	0.15	-	-	[NR]	-	33106845	Chronic obstructive pulmonary disease x ever smoker interaction (2df)	smoking status measurement,chronic obstructive pulmonary disease	-	GCST90016585	-
11	13146201	rs2896630	A	6e-20	NR	-	0.018968 unit decrease	[0.015-0.023]	ARNTL,RASSF10	37069358	Chronic obstructive pulmonary disease liability (machine learning-based score)	chronic obstructive pulmonary disease	-	GCST90244098	-
11	13149238	rs7483689	T	3e-09	0.46	0.93	-	[0.91-0.95]	-	33106845	Chronic obstructive pulmonary disease x current smoker interaction (main effect)	chronic obstructive pulmonary disease	-	GCST90016591	-
11	13149238	rs7483689	T	3e-09	0.46	0.93	-	[0.91-0.95]	-	33106845	Chronic obstructive pulmonary disease in non-current smokers	chronic obstructive pulmonary disease	smoking status measurement	GCST90016594	-
11	13149238	rs7483689	T	7e-09	0.46	-	-	[NR]	-	33106845	Chronic obstructive pulmonary disease x current smoker interaction (2df)	smoking status measurement,chronic obstructive pulmonary disease	-	GCST90016590	-
11	13149689	rs4757118	T	4e-09	0.54	1.06	-	[1.04-1.08]	-	30804561	Chronic obstructive pulmonary disease	chronic obstructive pulmonary disease	-	GCST007692	-
11	32934946	rs62618693	C	1e-09	NR	-	0.0309081 unit increase	[0.021-0.041]	QSER1	37069358	Chronic obstructive pulmonary disease liability (machine learning-based score)	chronic obstructive pulmonary disease	-	GCST90244098	-
11	34784302	rs7929679	G	7e-09	0.49	-	-	-	APIP	23144326	Chronic obstructive pulmonary disease-related biomarkers	chronic obstructive pulmonary disease,CC16 measurement	-	GCST001737	(CC16)
11	35405056	rs142599359	C	9e-11	NR	-	0.0132314 unit decrease	[0.0091-0.0174]	SLC1A2	37069358	Chronic obstructive pulmonary disease liability (machine learning-based score)	chronic obstructive pulmonary disease	-	GCST90244098	-
11	45223987	rs11038359	T	4e-11	NR	-	0.0210702 unit increase	[0.015-0.027]	PRDM11	37069358	Chronic obstructive pulmonary disease liability (machine learning-based score)	chronic obstructive pulmonary disease	-	GCST90244098	-
11	57598398	chr11:57598398	TA	1e-10	NR	-	0.0136194 unit decrease	[0.0094-0.0178]	-	37069358	Chronic obstructive pulmonary disease liability (machine learning-based score)	chronic obstructive pulmonary disease	-	GCST90244098	-
11	62335948	rs2463822	T	1e-10	0.12	-	-	-	ASRGL1,NPM1P35	23144326	Chronic obstructive pulmonary disease-related biomarkers	chronic obstructive pulmonary disease,CC16 measurement	-	GCST001737	(CC16)
11	62419070	rs3741240	A	1e-26	0.36	-	-	-	SCGB1A1	23144326	Chronic obstructive pulmonary disease-related biomarkers	chronic obstructive pulmonary disease,CC16 measurement	-	GCST001737	(CC16)
11	62429955	rs2077224	A	2e-14	0.38	-	-	-	AHNAK,SCGB1A1	23144326	Chronic obstructive pulmonary disease-related biomarkers	chronic obstructive pulmonary disease,CC16 measurement	-	GCST001737	(CC16)
11	62432345	rs17157266	C	1e-09	0.18	-	-	-	SCGB1A1,AHNAK	23144326	Chronic obstructive pulmonary disease-related biomarkers	chronic obstructive pulmonary disease,CC16 measurement	-	GCST001737	(CC16)
11	62583726	rs72927213	G	2e-18	NR	-	0.0191362 unit increase	[0.015-0.023]	TUT1	37069358	Chronic obstructive pulmonary disease liability (machine learning-based score)	chronic obstructive pulmonary disease	-	GCST90244098	-
11	70422804	rs12802851	C	1e-10	NR	-	0.0164202 unit decrease	[0.011-0.021]	CTTN	37069358	Chronic obstructive pulmonary disease liability (machine learning-based score)	chronic obstructive pulmonary disease	-	GCST90244098	-
11	73325134	rs2027761	C	6e-27	NR	-	0.0350072 unit increase	[0.029-0.041]	ARHGEF17	37069358	Chronic obstructive pulmonary disease liability (machine learning-based score)	chronic obstructive pulmonary disease	-	GCST90244098	-
11	76588387	rs55646091	G	4e-08	NR	-	0.0266248 unit decrease	[0.017-0.036]	LINC02757,EMSY	37069358	Chronic obstructive pulmonary disease liability (machine learning-based score)	chronic obstructive pulmonary disease	-	GCST90244098	-
11	76588387	rs55646091	A	3e-10	0.051	1.248	-	[1.165-1.338]	LINC02757,EMSY	35104449	Asthma-COPD overlap syndrome	asthma,chronic obstructive pulmonary disease	-	GCST90102597	(EA)
11	78241969	rs2512519	?	4e-12	NR	-	-	-	GAB2	30940143	Chronic obstructive pulmonary disease or resting heart rate (pleiotropy)	resting heart rate,chronic obstructive pulmonary disease	-	GCST007656	-
11	78345227	rs11237459	A	2e-08	NR	-	0.0159212 unit decrease	[0.01-0.022]	GAB2	37069358	Chronic obstructive pulmonary disease liability (machine learning-based score)	chronic obstructive pulmonary disease	-	GCST90244098	-
11	79396092	rs538804	T	4e-08	NR	-	0.0119122 unit increase	[0.0076-0.0163]	TENM4	37069358	Chronic obstructive pulmonary disease liability (machine learning-based score)	chronic obstructive pulmonary disease	-	GCST90244098	-
11	85482825	rs286499	G	8e-08	0.86	-	1.2 unit decrease	[NR]	DLG2	25584925	Chronic obstructive pulmonary disease	chronic obstructive pulmonary disease	-	GCST002750	-
11	86138052	rs11234554	C	1e-06	0.46	1.05	-	[NR]	PICALM,RNU6-560P	30804561	Chronic obstructive pulmonary disease	chronic obstructive pulmonary disease	-	GCST007692	(conditional on rs117261012)
11	86726375	rs11607392	T	5e-20	NR	-	0.0280208 unit decrease	[0.022-0.034]	PRSS23,ME3	37069358	Chronic obstructive pulmonary disease liability (machine learning-based score)	chronic obstructive pulmonary disease	-	GCST90244098	-
11	86733719	rs117261012	G	7e-10	0.16	1.09	-	[1.06-1.12]	PRSS23,ME3	30804561	Chronic obstructive pulmonary disease	chronic obstructive pulmonary disease	-	GCST007692	-
11	95997406	rs673717	C	4e-08	NR	-	0.0172951 unit increase	[0.011-0.023]	MAML2	37069358	Chronic obstructive pulmonary disease liability (machine learning-based score)	chronic obstructive pulmonary disease	-	GCST90244098	-
11	100641721	rs1032777	T	2e-11	NR	-	0.0136422 unit increase	[0.0094-0.0179]	RN7SL222P,CNTN5	37069358	Chronic obstructive pulmonary disease liability (machine learning-based score)	chronic obstructive pulmonary disease	-	GCST90244098	-
11	100722807	rs633185	?	2e-47	NR	-	-	-	ARHGAP42	30940143	Chronic obstructive pulmonary disease or high blood pressure (pleiotropy)	blood pressure,chronic obstructive pulmonary disease	-	GCST007611	-
11	102850214	rs626750	G	3e-09	0.83	-	-	-	MMP3,MMP12	24621683	Chronic obstructive pulmonary disease (severe)	chronic obstructive pulmonary disease	-	GCST002350	-
11	103802549	rs2128739	?	3e-12	NR	-	-	-	DYNC2H1,MIR4693	30940143	Chronic obstructive pulmonary disease or coronary artery disease (pleiotropy)	chronic obstructive pulmonary disease,coronary artery disease	-	GCST007612	-
11	111754361	rs4936678	T	2e-07	0.255	0.913	-	[0.882-0.944]	PPP2R1B	35104449	Asthma-COPD overlap syndrome	asthma,chronic obstructive pulmonary disease	-	GCST90102597	(EA)
11	115554946	rs11215598	A	3e-08	NR	-	0.0115108 unit increase	[0.0073-0.0157]	CADM1,RPL12P46	37069358	Chronic obstructive pulmonary disease liability (machine learning-based score)	chronic obstructive pulmonary disease	-	GCST90244098	-
11	126139605	rs541601	T	3e-14	NR	-	0.0213069 unit increase	[0.016-0.027]	RPUSD4,NAP1L1P1	37069358	Chronic obstructive pulmonary disease liability (machine learning-based score)	chronic obstructive pulmonary disease	-	GCST90244098	-
11	132099812	rs6590623	A	5e-21	NR	-	0.0213382 unit decrease	[0.017-0.026]	NTM	37069358	Chronic obstructive pulmonary disease liability (machine learning-based score)	chronic obstructive pulmonary disease	-	GCST90244098	-
11	132140223	rs4468361	T	8e-06	0.32	-	-	-	NTM	23144326	Chronic obstructive pulmonary disease-related biomarkers	tumor necrosis factor-alpha measurement,chronic obstructive pulmonary disease	-	GCST001737	(TNFA)
12	6384185	rs10849448	A	9e-10	NR	-	0.0154429 unit increase	[0.011-0.02]	LTBR	37069358	Chronic obstructive pulmonary disease liability (machine learning-based score)	chronic obstructive pulmonary disease	-	GCST90244098	-
12	15124179	rs7306438	T	2e-18	NR	-	0.0183895 unit increase	[0.014-0.023]	RERG	37069358	Chronic obstructive pulmonary disease liability (machine learning-based score)	chronic obstructive pulmonary disease	-	GCST90244098	-
12	18905684	rs7957563	G	2e-09	NR	-	0.0157276 unit decrease	[0.01-0.021]	RPL7P6,CAPZA3	37069358	Chronic obstructive pulmonary disease liability (machine learning-based score)	chronic obstructive pulmonary disease	-	GCST90244098	-
12	19654772	rs36050700	A	1e-08	NR	-	0.0116355 unit increase	[0.0075-0.0158]	AEBP2	37069358	Chronic obstructive pulmonary disease liability (machine learning-based score)	chronic obstructive pulmonary disease	-	GCST90244098	-
12	20233722	rs274995	T	8e-17	NR	-	0.0175012 unit decrease	[0.013-0.022]	PDE3A-AS1,LINC02468	37069358	Chronic obstructive pulmonary disease liability (machine learning-based score)	chronic obstructive pulmonary disease	-	GCST90244098	-
12	27703196	rs11049098	T	3e-09	NR	-	0.0160093 unit decrease	[0.011-0.021]	MRPS35-DT	37069358	Chronic obstructive pulmonary disease liability (machine learning-based score)	chronic obstructive pulmonary disease	-	GCST90244098	-
12	28167603	rs11049386	T	3e-08	0.71	1.06	-	[1.04-1.09]	CCDC91	30804561	Chronic obstructive pulmonary disease	chronic obstructive pulmonary disease	-	GCST007692	-
12	28259439	rs11049488	G	5e-08	0.7	1.06	-	[1.04 -1.08]	CCDC91	33909500	Chronic obstructive pulmonary disease	chronic obstructive pulmonary disease	-	GCST011766	-
12	28336059	rs559425579	C	8e-13	NR	-	0.0147368 unit decrease	[0.011-0.019]	CCDC91	37069358	Chronic obstructive pulmonary disease liability (machine learning-based score)	chronic obstructive pulmonary disease	-	GCST90244098	-
12	30155935	rs12313180	?	8e-06	NR	-	-	-	LINC02386	32222710	Chronic obstructive pulmonary disease	chronic obstructive pulmonary disease	-	GCST010249	-
12	32227567	rs10844154	C	6e-07	0.58	1.46	-	[NR]	BICD1	20709820	Emphysema-related traits	emphysema	-	GCST000770	(qualitative)
12	47810716	rs11168245	?	7e-11	NR	-	-	-	HDAC7	30940143	Chronic obstructive pulmonary disease or high blood pressure (pleiotropy)	blood pressure,chronic obstructive pulmonary disease	-	GCST007611	-
12	54025073	rs2077177	T	6e-11	NR	-	0.0135131 unit decrease	[0.0093-0.0177]	HOXC4,HOXC6	37069358	Chronic obstructive pulmonary disease liability (machine learning-based score)	chronic obstructive pulmonary disease	-	GCST90244098	-
12	56073803	rs7312770	C	2e-17	NR	-	0.0175233 unit increase	[0.013-0.022]	ERBB3,RPS26	37069358	Chronic obstructive pulmonary disease liability (machine learning-based score)	chronic obstructive pulmonary disease	-	GCST90244098	-
12	56073803	rs7312770	T	5e-10	0.495	0.91	-	[0.883-0.937]	ERBB3,RPS26	35104449	Asthma-COPD overlap syndrome	asthma,chronic obstructive pulmonary disease	-	GCST90102597	(EA)
12	57540004	chr12:57540004	TA	8e-15	NR	-	0.0167858 unit increase	[0.013-0.021]	-	37069358	Chronic obstructive pulmonary disease liability (machine learning-based score)	chronic obstructive pulmonary disease	-	GCST90244098	-
12	61992819	rs11174267	?	8e-07	NR	-	-	-	TAFA2	24621683	Chronic obstructive pulmonary disease (moderate to severe)	chronic obstructive pulmonary disease	-	GCST002351	(AA)
12	65787410	chr12:65787410	CAAAA	4e-09	NR	-	0.0136381 unit increase	[0.0092-0.018]	-	37069358	Chronic obstructive pulmonary disease liability (machine learning-based score)	chronic obstructive pulmonary disease	-	GCST90244098	-
12	65965972	rs8756	?	3e-12	NR	-	-	-	HMGA2	30940143	Chronic obstructive pulmonary disease or resting heart rate (pleiotropy)	resting heart rate,chronic obstructive pulmonary disease	-	GCST007656	-
12	66015587	rs11176001	C	2e-08	NR	-	0.017669 unit decrease	[0.012-0.024]	MIR6074,HMGA2	37069358	Chronic obstructive pulmonary disease liability (machine learning-based score)	chronic obstructive pulmonary disease	-	GCST90244098	-
12	69474630	rs10444582	A	5e-13	NR	-	0.0159388 unit decrease	[0.012-0.02]	FRS2	37069358	Chronic obstructive pulmonary disease liability (machine learning-based score)	chronic obstructive pulmonary disease	-	GCST90244098	-
12	94225997	rs17241080	G	2e-07	0.058	1.188	-	[1.114-1.268]	PLXNC1	35104449	Asthma-COPD overlap syndrome	asthma,chronic obstructive pulmonary disease	-	GCST90102597	(EA)
12	95100136	rs4762172	T	2e-07	0.91	1.1	-	[NR]	FGD6	30804561	Chronic obstructive pulmonary disease	chronic obstructive pulmonary disease	-	GCST007692	(conditional on rs7307510)
12	95144245	rs60129850	A	2e-08	0.21	1.07	-	[NR]	FGD6	30804561	Chronic obstructive pulmonary disease	chronic obstructive pulmonary disease	-	GCST007692	(conditional on rs7307510)
12	95838376	rs7299632	C	4e-20	NR	-	0.0240798 unit decrease	[0.019-0.029]	SNRPF-DT	37069358	Chronic obstructive pulmonary disease liability (machine learning-based score)	chronic obstructive pulmonary disease	-	GCST90244098	-
12	95843792	rs7307510	C	3e-09	0.81	1.08	-	[1.05-1.10]	LINC02410,SNRPF	30804561	Chronic obstructive pulmonary disease	chronic obstructive pulmonary disease	-	GCST007692	-
12	110259525	rs117121174	A	2e-08	NR	-	0.2296 unit increase	[0.15-0.31]	IFT81,ATP2A2	34594039	Chronic obstructive pulmonary disease	chronic obstructive pulmonary disease	-	GCST90018807	-
12	111702865	rs11066008	G	4e-17	0.322631	1.28872	-	[1.214687968-1.367254458]	ACAD10	32514122	Chronic obstructive pulmonary disease	chronic obstructive pulmonary disease	-	GCST90013709	-
12	111730205	rs11066015	A	1e-17	0.24455	-	0.23340699 unit increase	[0.18-0.29]	ACAD10	34594039	Chronic obstructive pulmonary disease	chronic obstructive pulmonary disease	-	GCST90018587	-
12	111803962	rs671	A	2e-17	NR	-	0.233 unit increase	[0.18-0.29]	ALDH2	34594039	Chronic obstructive pulmonary disease	chronic obstructive pulmonary disease	-	GCST90018807	-
12	114243747	rs1270885	A	1e-13	NR	-	0.0148936 unit increase	[0.011-0.019]	TBX5,LINC02459	37069358	Chronic obstructive pulmonary disease liability (machine learning-based score)	chronic obstructive pulmonary disease	-	GCST90244098	-
12	114760100	rs55724378	C	2e-13	NR	-	0.0166014 unit increase	[0.012-0.021]	TBX3-AS1	37069358	Chronic obstructive pulmonary disease liability (machine learning-based score)	chronic obstructive pulmonary disease	-	GCST90244098	-
12	115510096	rs7958945	G	1e-09	0.36	1.06	-	[1.04-1.09]	UBA52P7	30804561	Chronic obstructive pulmonary disease	chronic obstructive pulmonary disease	-	GCST007692	-
12	115512422	rs1874903	C	3e-13	NR	-	0.0148084 unit increase	[0.011-0.019]	TBX3-AS1,UBA52P7	37069358	Chronic obstructive pulmonary disease liability (machine learning-based score)	chronic obstructive pulmonary disease	-	GCST90244098	-
12	120965921	rs7953249	G	1e-06	0.44	-	-	-	HNF1A-AS1	23144326	Chronic obstructive pulmonary disease-related biomarkers	chronic obstructive pulmonary disease,C-reactive protein measurement	-	GCST001737	(CRP)
12	121184501	rs3751143	C	4e-06	0.18	-	-	-	P2RX7	23144326	Chronic obstructive pulmonary disease-related biomarkers	chronic obstructive pulmonary disease,interleukin-8 measurement	-	GCST001737	(IL8)
12	123179717	rs545692758	T	5e-09	NR	-	0.0138236 unit increase	[0.0093-0.0183]	MPHOSPH9	37069358	Chronic obstructive pulmonary disease liability (machine learning-based score)	chronic obstructive pulmonary disease	-	GCST90244098	-
13	28393440	rs9508021	A	4e-08	NR	-	0.0121147 unit decrease	[0.0079-0.0164]	FLT1	37069358	Chronic obstructive pulmonary disease liability (machine learning-based score)	chronic obstructive pulmonary disease	-	GCST90244098	-
13	44249190	rs9562541	T	2e-19	NR	-	0.0231009 unit decrease	[0.018-0.028]	SERP2,SMIM2-AS1	37069358	Chronic obstructive pulmonary disease liability (machine learning-based score)	chronic obstructive pulmonary disease	-	GCST90244098	-
13	44268367	rs9525927	G	3e-09	0.19	1.08	-	[1.05-1.10]	SMIM2-AS1	30804561	Chronic obstructive pulmonary disease	chronic obstructive pulmonary disease	-	GCST007692	-
13	47269242	rs9534578	?	2e-07	NR	1.06	-	[NR]	GNG5P5	24993907	Asthma or chronic obstructive pulmonary disease	asthma,chronic obstructive pulmonary disease	-	GCST002519	-
13	49761350	rs9562922	C	2e-14	NR	-	0.0160889 unit increase	[0.012-0.02]	KPNA3	37069358	Chronic obstructive pulmonary disease liability (machine learning-based score)	chronic obstructive pulmonary disease	-	GCST90244098	-
13	72870347	rs117084279	?	9e-09	NR	-	1.37 unit decrease	[0.91-1.83]	PIBF1	34404834	Emphysema	emphysema	-	GCST90027902	-
13	73125266	rs79879780	?	2e-06	NR	-	1.0 unit decrease	[0.59-1.41]	RNU6-66P,RNU4-10P	34404834	Emphysema	emphysema	-	GCST90027902	-
13	73775991	rs7339277	?	1e-07	NR	-	0.76 unit decrease	[0.48-1.04]	KLF12	34404834	Emphysema	emphysema	-	GCST90027902	-
13	74325496	rs9600261	G	7e-11	NR	-	0.0175516 unit increase	[0.012-0.023]	RNY1P5,RPL21P108	37069358	Chronic obstructive pulmonary disease liability (machine learning-based score)	chronic obstructive pulmonary disease	-	GCST90244098	-
13	92452720	chr13:92452720	CAG	5e-13	NR	-	0.0164607 unit increase	[0.012-0.021]	-	37069358	Chronic obstructive pulmonary disease liability (machine learning-based score)	chronic obstructive pulmonary disease	-	GCST90244098	-
13	94879057	rs73547640	?	2e-06	NR	-	1.34 unit decrease	[0.79-1.89]	LINC00557,SOX21-AS1	34404834	Emphysema	emphysema	-	GCST90027902	-
13	94879057	rs73547640	?	2e-07	NR	-	1.4 unit decrease	[0.88-1.92]	LINC00557,SOX21-AS1	34404834	Emphysema in chronic obstructive pulmonary disease	emphysema	chronic obstructive pulmonary disease	GCST90027903	-
13	99110199	rs11069348	C	8e-13	NR	-	0.0252826 unit decrease	[0.019-0.032]	RPS6P23,DOCK9-DT	37069358	Chronic obstructive pulmonary disease liability (machine learning-based score)	chronic obstructive pulmonary disease	-	GCST90244098	-
13	99343761	rs9513600	A	6e-08	0.716	1.095	-	[1.06-1.132]	UBAC2	35104449	Asthma-COPD overlap syndrome	asthma,chronic obstructive pulmonary disease	-	GCST90102597	(EA)
13	110407220	rs9559793	G	7e-11	NR	-	0.0230175 unit increase	[0.016-0.03]	COL4A2	37069358	Chronic obstructive pulmonary disease liability (machine learning-based score)	chronic obstructive pulmonary disease	-	GCST90244098	-
14	22936240	rs778817356	CA	2e-11	NR	-	0.0155489 unit increase	[0.011-0.02]	PRMT5-DT	37069358	Chronic obstructive pulmonary disease liability (machine learning-based score)	chronic obstructive pulmonary disease	-	GCST90244098	-
14	26539993	rs963778	A	1e-09	NR	-	0.0145338 unit decrease	[0.0098-0.0193]	NOVA1	37069358	Chronic obstructive pulmonary disease liability (machine learning-based score)	chronic obstructive pulmonary disease	-	GCST90244098	-
14	28258905	rs6576132	A	5e-08	0.434	-	0.004 unit increase	[0.003-0.005]	BNIP3P1	24825563	Resting oxygen saturation in chronic osbtructive pulmonary disease (pulse oxymetry)	oxygen saturation measurement,chronic obstructive pulmonary disease	-	GCST002447	(AA)
14	32447774	rs34976846	C	3e-10	NR	-	0.0141152 unit decrease	[0.0096-0.0187]	AKAP6	37069358	Chronic obstructive pulmonary disease liability (machine learning-based score)	chronic obstructive pulmonary disease	-	GCST90244098	-
14	33216993	rs11621099	G	6e-09	NR	-	0.0127764 unit decrease	[0.0085-0.0171]	NPAS3	37069358	Chronic obstructive pulmonary disease liability (machine learning-based score)	chronic obstructive pulmonary disease	-	GCST90244098	-
14	35411536	rs1951269	A	7e-13	NR	-	0.0155023 unit decrease	[0.011-0.02]	DNAJC8P1,NFKBIA	37069358	Chronic obstructive pulmonary disease liability (machine learning-based score)	chronic obstructive pulmonary disease	-	GCST90244098	-
14	50626424	rs2356455	G	5e-08	NR	-	0.01099 unit decrease	[0.0069-0.0151]	ATL1	37069358	Chronic obstructive pulmonary disease liability (machine learning-based score)	chronic obstructive pulmonary disease	-	GCST90244098	-
14	51936966	rs11625461	C	4e-06	0.89	-	1.5 unit decrease	[NR]	GNG2	25584925	Chronic obstructive pulmonary disease	chronic obstructive pulmonary disease	-	GCST002750	-
14	53952388	rs35107139	A	7e-17	NR	-	0.0181513 unit decrease	[0.014-0.022]	BMP4	37069358	Chronic obstructive pulmonary disease liability (machine learning-based score)	chronic obstructive pulmonary disease	-	GCST90244098	-
14	56151438	rs117744226	?	5e-06	NR	3.79	-	NR	PELI2	33235445	Early chronic obstructive pulmonary disease in never smokers	chronic obstructive pulmonary disease	smoking status measurement	GCST011793	(PS matching analysis)
14	56419968	rs17832777	C	6e-06	0.17	-	-	-	LINC02284	23144326	Chronic obstructive pulmonary disease-related biomarkers	tumor necrosis factor-alpha measurement,chronic obstructive pulmonary disease	-	GCST001737	(TNFA)
14	65398907	rs7147624	T	5e-06	0.15	-	-	-	FUT8,MIR4708	23144326	Chronic obstructive pulmonary disease-related biomarkers	tumor necrosis factor-alpha measurement,chronic obstructive pulmonary disease	-	GCST001737	(TNFA)
14	65784238	rs7143026	?	3e-08	NR	-	-	-	FUT8,NCOA4P1	30940143	Chronic obstructive pulmonary disease or resting heart rate (pleiotropy)	resting heart rate,chronic obstructive pulmonary disease	-	GCST007656	-
14	68396197	rs8014234	A	1e-11	NR	-	0.0136033 unit increase	[0.0095-0.0177]	RAD51B	37069358	Chronic obstructive pulmonary disease liability (machine learning-based score)	chronic obstructive pulmonary disease	-	GCST90244098	-
14	72914812	rs11623972	?	6e-07	NR	-	0.32 unit decrease	-	DCAF4,DPF3	36543808	Chronic obstructive pulmonary disease	chronic obstructive pulmonary disease	-	GCST90255361	(East Asian)
14	74860740	rs722599	T	9e-09	NR	-	0.012134 unit increase	[0.0079-0.0163]	PROX2	37069358	Chronic obstructive pulmonary disease liability (machine learning-based score)	chronic obstructive pulmonary disease	-	GCST90244098	-
14	76123028	rs2543358	T	7e-14	NR	-	0.0209523 unit increase	[0.015-0.026]	IFT43,GPATCH2L	37069358	Chronic obstructive pulmonary disease liability (machine learning-based score)	chronic obstructive pulmonary disease	-	GCST90244098	-
14	77050805	rs11622562	C	9e-10	NR	-	0.0132993 unit increase	[0.0089-0.0177]	LINC02288	37069358	Chronic obstructive pulmonary disease liability (machine learning-based score)	chronic obstructive pulmonary disease	-	GCST90244098	-
14	83872087	rs1756281	A	4e-19	NR	-	0.0202132 unit decrease	[0.016-0.025]	RNU6ATAC28P,LINC02305	37069358	Chronic obstructive pulmonary disease liability (machine learning-based score)	chronic obstructive pulmonary disease	-	GCST90244098	-
14	92056852	rs7148218	A	1e-11	NR	-	0.0146007 unit increase	[0.01-0.019]	ATXN3	37069358	Chronic obstructive pulmonary disease liability (machine learning-based score)	chronic obstructive pulmonary disease	-	GCST90244098	-
14	92632889	rs11627441	T	1e-14	NR	-	0.0206267 unit increase	[0.015-0.026]	RIN3	37069358	Chronic obstructive pulmonary disease liability (machine learning-based score)	chronic obstructive pulmonary disease	-	GCST90244098	-
14	92639608	rs72699855	G	5e-09	0.81	1.08	-	[1.05-1.11]	RIN3	30804561	Chronic obstructive pulmonary disease	chronic obstructive pulmonary disease	-	GCST007692	-
14	92649065	rs754388	C	5e-14	0.82	1.15	-	[1.11,1.20]	RIN3	28166215	Chronic obstructive pulmonary disease	chronic obstructive pulmonary disease	-	GCST004147	-
14	92649065	rs754388	C	5e-09	0.83	-	-	-	RIN3	24621683	Chronic obstructive pulmonary disease (moderate to severe)	chronic obstructive pulmonary disease	-	GCST002351	-
14	92649065	rs754388	C	7e-08	0.83	-	-	-	RIN3	24621683	Chronic obstructive pulmonary disease (severe)	chronic obstructive pulmonary disease	-	GCST002350	-
14	92649065	rs754388	C	1e-06	NR	1.29	-	[NR]	RIN3	25101718	Chronic obstructive pulmonary disease	chronic obstructive pulmonary disease	-	GCST002795	-
14	92649065	rs754388	?	1e-11	NR	-	-	-	RIN3	30940143	Chronic obstructive pulmonary disease or resting heart rate (pleiotropy)	resting heart rate,chronic obstructive pulmonary disease	-	GCST007656	-
14	92651693	rs3829947	A	5e-07	0.45	1.05	-	[1.03 -1.07]	RIN3	33909500	Chronic obstructive pulmonary disease	chronic obstructive pulmonary disease	-	GCST011766	-
14	93037041	rs12894780	T	4e-20	NR	-	0.0296824 unit decrease	[0.023-0.036]	ITPK1	37069358	Chronic obstructive pulmonary disease liability (machine learning-based score)	chronic obstructive pulmonary disease	-	GCST90244098	-
14	93037041	rs12894780	C	1e-07	0.14	1.1	-	[1.06-1.14]	ITPK1	33106845	Chronic obstructive pulmonary disease x current smoker interaction (main effect)	chronic obstructive pulmonary disease	-	GCST90016591	-
14	93037041	rs12894780	C	1e-07	0.14	1.1	-	[1.06-1.14]	ITPK1	33106845	Chronic obstructive pulmonary disease in non-current smokers	chronic obstructive pulmonary disease	smoking status measurement	GCST90016594	-
14	93037041	rs12894780	C	1e-08	0.14	-	-	[NR]	ITPK1	33106845	Chronic obstructive pulmonary disease x ever smoker interaction (2df)	smoking status measurement,chronic obstructive pulmonary disease	-	GCST90016585	-
14	93037041	rs12894780	C	4e-08	0.14	-	-	[NR]	ITPK1	33106845	Chronic obstructive pulmonary disease x current smoker interaction (2df)	smoking status measurement,chronic obstructive pulmonary disease	-	GCST90016590	-
14	93045296	rs35584079	A	2e-08	0.14	1.08	-	[NR]	ITPK1	30804561	Chronic obstructive pulmonary disease	chronic obstructive pulmonary disease	-	GCST007692	(conditional on rs72699855)
14	93050120	rs2180369	C	2e-07	0.113	1.131	-	[1.08-1.184]	ITPK1	35104449	Asthma-COPD overlap syndrome	asthma,chronic obstructive pulmonary disease	-	GCST90102597	(EA)
14	93886831	rs367710284	A	9e-14	NR	-	0.0196932 unit increase	[0.014-0.025]	PRIMA1,FAM181A-AS1	37069358	Chronic obstructive pulmonary disease liability (machine learning-based score)	chronic obstructive pulmonary disease	-	GCST90244098	-
14	94206394	rs112458284	C	4e-06	0.02	1.099 (Stage 1 meta-analysis)	-	[0.977-1.236]	PPP4R4	28166215	Chronic obstructive pulmonary disease	chronic obstructive pulmonary disease	-	GCST004147	-
14	102193651	rs56386186	?	1e-11	NR	-	-	-	WDR20	30940143	Chronic obstructive pulmonary disease or resting heart rate (pleiotropy)	resting heart rate,chronic obstructive pulmonary disease	-	GCST007656	-
14	104817536	rs76751100	A	7e-10	NR	-	0.0261168 unit increase	[0.018-0.034]	LINC00638,ZBTB42	37069358	Chronic obstructive pulmonary disease liability (machine learning-based score)	chronic obstructive pulmonary disease	-	GCST90244098	-
15	37824469	rs11637011	A	3e-12	NR	-	0.015386 unit increase	[0.011-0.02]	TMCO5A,Metazoa_SRP	37069358	Chronic obstructive pulmonary disease liability (machine learning-based score)	chronic obstructive pulmonary disease	-	GCST90244098	-
15	41552119	rs34104452	G	3e-19	NR	-	0.0188431 unit decrease	[0.015-0.023]	RPAP1,ELOCP2	37069358	Chronic obstructive pulmonary disease liability (machine learning-based score)	chronic obstructive pulmonary disease	-	GCST90244098	-
15	49398262	rs147535453	T	3e-26	NR	-	0.0424075 unit increase	[0.034-0.05]	FAM227B	37069358	Chronic obstructive pulmonary disease liability (machine learning-based score)	chronic obstructive pulmonary disease	-	GCST90244098	-
15	49692513	rs72731149	G	8e-09	0.91	1.12	-	[1.08-1.16]	DTWD1	30804561	Chronic obstructive pulmonary disease	chronic obstructive pulmonary disease	-	GCST007692	-
15	50692313	rs4774574	G	9e-07	0.82	1.07	-	[NR]	RN7SL354P,SPPL2A	30804561	Chronic obstructive pulmonary disease	chronic obstructive pulmonary disease	-	GCST007692	(conditional on rs72731149)
15	63594394	rs2649	C	3e-16	NR	-	0.0248873 unit decrease	[0.019-0.031]	USP3-AS1,USP3	37069358	Chronic obstructive pulmonary disease liability (machine learning-based score)	chronic obstructive pulmonary disease	-	GCST90244098	-
15	63696566	rs17186681	?	1e-12	NR	-	-	-	HERC1	30940143	Chronic obstructive pulmonary disease or resting heart rate (pleiotropy)	resting heart rate,chronic obstructive pulmonary disease	-	GCST007656	-
15	67150258	rs17293632	C	5e-11	NR	-	0.0159369 unit decrease	[0.011-0.021]	SMAD3	37069358	Chronic obstructive pulmonary disease liability (machine learning-based score)	chronic obstructive pulmonary disease	-	GCST90244098	-
15	71320175	rs1441358	G	7e-33	0.34	1.13	-	[1.11-1.15]	THSD4	30804561	Chronic obstructive pulmonary disease	chronic obstructive pulmonary disease	-	GCST007692	-
15	71320175	rs1441358	G	8e-16	0.33	1.13	-	[1.10,1.16]	THSD4	28166215	Chronic obstructive pulmonary disease	chronic obstructive pulmonary disease	-	GCST004147	-
15	71336031	rs10851839	T	3e-14	0.34	1.14	-	[1.1-1.18]	THSD4	33106845	Chronic obstructive pulmonary disease x ever smoker interaction (main effect)	chronic obstructive pulmonary disease	-	GCST90016586	-
15	71336031	rs10851839	T	4e-12	0.34	1.11	-	[1.08-1.15]	THSD4	33106845	Chronic obstructive pulmonary disease in ever smokers	chronic obstructive pulmonary disease	smoking status measurement	GCST90016588	-
15	71336031	rs10851839	T	4e-14	0.34	1.14	-	[1.1-1.18]	THSD4	33106845	Chronic obstructive pulmonary disease in never smokers	chronic obstructive pulmonary disease	smoking status measurement	GCST90016589	-
15	71336031	rs10851839	T	3e-20	0.34	1.12	-	[1.1-1.15]	THSD4	33106845	Chronic obstructive pulmonary disease x current smoker interaction (main effect)	chronic obstructive pulmonary disease	-	GCST90016591	-
15	71336031	rs10851839	T	3e-20	0.34	1.12	-	[1.1-1.15]	THSD4	33106845	Chronic obstructive pulmonary disease in non-current smokers	chronic obstructive pulmonary disease	smoking status measurement	GCST90016594	-
15	71336031	rs10851839	T	1e-23	0.34	-	-	[NR]	THSD4	33106845	Chronic obstructive pulmonary disease x ever smoker interaction (2df)	smoking status measurement,chronic obstructive pulmonary disease	-	GCST90016585	-
15	71336031	rs10851839	T	6e-23	0.34	-	-	[NR]	THSD4	33106845	Chronic obstructive pulmonary disease x current smoker interaction (2df)	smoking status measurement,chronic obstructive pulmonary disease	-	GCST90016590	-
15	71363396	rs12102112	T	2e-17	0.15	1.12	-	[NR]	THSD4	30804561	Chronic obstructive pulmonary disease	chronic obstructive pulmonary disease	-	GCST007692	(conditional on rs1441358)
15	71373485	rs2119568	C	1e-24	0.18	1.14	-	[NR]	THSD4	30804561	Chronic obstructive pulmonary disease	chronic obstructive pulmonary disease	-	GCST007692	(conditional on rs1441358)
15	71373485	rs2119568	C	2e-16	0.18	1.16	-	[1.12-1.2]	THSD4	35308900	Chronic obstructive pulmonary disease	chronic obstructive pulmonary disease	-	GCST90103984	-
15	71381439	rs2165489	C	2e-97	NR	-	0.0514357 unit decrease	[0.047-0.056]	THSD4	37069358	Chronic obstructive pulmonary disease liability (machine learning-based score)	chronic obstructive pulmonary disease	-	GCST90244098	-
15	71630062	chr15:71630062	T	4e-11	0.39	1.1	-	[1.07-1.14]	-	35308900	Chronic obstructive pulmonary disease	chronic obstructive pulmonary disease	-	GCST90103985	-
15	77077487	rs201036377	A	1e-08	NR	-	0.0123574 unit increase	[0.008-0.0167]	TSPAN3	37069358	Chronic obstructive pulmonary disease liability (machine learning-based score)	chronic obstructive pulmonary disease	-	GCST90244098	-
15	78481929	rs8042238	T	5e-08	0.64	1.26	-	[1.16-1.37]	IREB2	25241909	Chronic obstructive pulmonary disease	chronic obstructive pulmonary disease	-	GCST002624	-
15	78490935	rs11858836	?	1e-06	NR	1.29	-	[1.13-1.47]	IREB2	22080838	Chronic obstructive pulmonary disease	chronic obstructive pulmonary disease	-	GCST001321	-
15	78497146	rs13180	?	2e-08	0.36	1.3	-	[1.18-1.43]	IREB2	20173748	Chronic obstructive pulmonary disease	chronic obstructive pulmonary disease	-	GCST000603	-
15	78510527	rs9788721	T	9e-12	0.674993	-	0.17372976 unit decrease	[0.12-0.22]	HYKK	34594039	Chronic obstructive pulmonary disease	chronic obstructive pulmonary disease	-	GCST90018587	-
15	78510527	rs9788721	T	4e-38	NR	-	0.1548 unit decrease	[0.13-0.18]	HYKK	34594039	Chronic obstructive pulmonary disease	chronic obstructive pulmonary disease	-	GCST90018807	-
15	78513681	rs8034191	C	1e-10	0.33	1.4	-	[1.18-1.67]	HYKK	19300482	Chronic obstructive pulmonary disease	chronic obstructive pulmonary disease	-	GCST000359	-
15	78533575	rs3885951	G	5e-08	0.096	1.09	-	[1.06 -1.13]	HYKK	33909500	Chronic obstructive pulmonary disease	chronic obstructive pulmonary disease	-	GCST011766	-
15	78533838	rs931794	G	3e-08	NR	-	0.0124702 unit increase	[0.0081-0.0168]	HYKK	37069358	Chronic obstructive pulmonary disease liability (machine learning-based score)	chronic obstructive pulmonary disease	-	GCST90244098	-
15	78565554	rs503464	A	8e-11	0.527794	0.846593	-	[0.805172475-0.890144701]	CHRNA5	32514122	Chronic obstructive pulmonary disease	chronic obstructive pulmonary disease	-	GCST90013709	-
15	78575140	rs17486278	C	2e-28	0.35	1.18	-	[1.15,1.22]	CHRNA5	28166215	Chronic obstructive pulmonary disease	chronic obstructive pulmonary disease	-	GCST004147	-
15	78575140	rs17486278	C	7e-10	0.37	1.42	-	[1.27-1.59]	CHRNA5	25101718	Pulmonary artery enlargement and chronic obstructive pulmonary disease	pulmonary artery enlargement,chronic obstructive pulmonary disease	-	GCST002798	-
15	78576294	rs72740964	A	2e-16	0.33	1.13	-	[1.1-1.16]	CHRNA5	35308900	Chronic obstructive pulmonary disease	chronic obstructive pulmonary disease	-	GCST90103984	-
15	78590583	rs16969968	A	5e-25	0.33	1.11	-	[1.09 -1.14]	CHRNA5	33909500	Chronic obstructive pulmonary disease	chronic obstructive pulmonary disease	-	GCST011766	-
15	78603787	rs1317286	G	5e-28	0.33	1.19	-	[1.15-1.22]	CHRNA3	33106845	Chronic obstructive pulmonary disease in ever smokers	chronic obstructive pulmonary disease	smoking status measurement	GCST90016588	-
15	78603787	rs1317286	G	3e-25	0.33	-	-	[NR]	CHRNA3	33106845	Chronic obstructive pulmonary disease x ever smoker interaction (2df)	smoking status measurement,chronic obstructive pulmonary disease	-	GCST90016585	-
15	78606381	rs12914385	T	3e-06	0.42	1.27	-	[NR]	CHRNA3	25241909	Chronic bronchitis and chronic obstructive pulmonary disease	chronic obstructive pulmonary disease,chronic bronchitis	-	GCST002625	(EA)
15	78606381	rs12914385	?	2e-08	0.42	1.32	-	[1.20-1.45]	CHRNA3	25241909	Chronic bronchitis and chronic obstructive pulmonary disease	chronic obstructive pulmonary disease,chronic bronchitis	-	GCST002625	-
15	78606381	rs12914385	T	2e-16	NR	-	0.1259 unit increase	[0.096-0.156]	CHRNA3	34594039	Chronic bronchitis	chronic bronchitis	-	GCST90018824	-
15	78606381	rs12914385	T	6e-14	0.42	1.28	-	[1.20-1.36]	CHRNA3	24621683	Chronic obstructive pulmonary disease (moderate to severe)	chronic obstructive pulmonary disease	-	GCST002351	-
15	78606381	rs12914385	T	3e-16	0.42	1.39	-	[1.29-1.51]	CHRNA3	24621683	Chronic obstructive pulmonary disease (severe)	chronic obstructive pulmonary disease	-	GCST002350	-
15	78606381	rs12914385	T	6e-07	NR	1.23	-	[NR]	CHRNA3	25101718	Chronic obstructive pulmonary disease	chronic obstructive pulmonary disease	-	GCST002795	-
15	78606381	rs12914385	T	3e-16	NR	1.36	-	-	CHRNA3	35953715	Chronic obstructive pulmonary disease	chronic obstructive pulmonary disease	-	GCST90162551	-
15	78606590	rs55676755	G	3e-26	0.34	1.11	-	[1.09-1.14]	CHRNA3	30804561	Chronic obstructive pulmonary disease	chronic obstructive pulmonary disease	-	GCST007692	-
15	78618839	rs8040868	C	7e-20	0.39	1.3	-	[1.23-1.38]	CHRNA3	33106845	Chronic obstructive pulmonary disease in current smokers	chronic obstructive pulmonary disease	smoking status measurement	GCST90016593	-
15	78618839	rs8040868	C	2e-08	0.39	1.07	-	[1.05-1.1]	CHRNA3	33106845	Chronic obstructive pulmonary disease x current smoker interaction (main effect)	chronic obstructive pulmonary disease	-	GCST90016591	-
15	78618839	rs8040868	C	3e-08	0.39	1.07	-	[1.05-1.1]	CHRNA3	33106845	Chronic obstructive pulmonary disease in non-current smokers	chronic obstructive pulmonary disease	smoking status measurement	GCST90016594	-
15	78618839	rs8040868	C	8e-24	0.39	-	-	[NR]	CHRNA3	33106845	Chronic obstructive pulmonary disease x current smoker interaction (2df)	smoking status measurement,chronic obstructive pulmonary disease	-	GCST90016590	-
15	78620601	rs7170068	A	2e-09	0.22	0.79	-	[0.74-0.86]	CHRNA3	33106845	Chronic obstructive pulmonary disease x current smoker interaction (1df)	smoking status measurement,chronic obstructive pulmonary disease	-	GCST90016592	-
15	78631503	rs28534575	T	5e-16	0.78	1.1	-	[NR]	CHRNB4	30804561	Chronic obstructive pulmonary disease	chronic obstructive pulmonary disease	-	GCST007692	(conditional on rs55676755)
15	78634384	rs12440014	G	9e-12	0.24	0.83	-	[0.79-0.88]	CHRNB4	33106845	Chronic obstructive pulmonary disease x ever smoker interaction (1df)	smoking status measurement,chronic obstructive pulmonary disease	-	GCST90016587	-
15	78804071	chr15:78804071	T	6e-13	0.66	0.89	-	[0.87-0.92]	-	35308900	Chronic obstructive pulmonary disease	chronic obstructive pulmonary disease	-	GCST90103985	-
15	83011535	rs4842860	A	4e-07	0.38	1.05	-	[1.03 -1.07]	C15orf40	33909500	Chronic obstructive pulmonary disease	chronic obstructive pulmonary disease	-	GCST011766	-
15	83011577	rs17361375	G	4e-07	0.79	1.06	-	[1.04 -1.09]	C15orf40	33909500	Chronic obstructive pulmonary disease	chronic obstructive pulmonary disease	-	GCST011766	-
15	83024761	rs7181169	T	8e-09	0.56	1.06	-	[NR]	BTBD1	30804561	Chronic obstructive pulmonary disease	chronic obstructive pulmonary disease	-	GCST007692	(conditional on rs10152300)
15	83600695	rs8041992	T	7e-06	0.27	0.87	-	[0.81-0.92]	SH3GL3	33106845	Chronic obstructive pulmonary disease in current smokers	chronic obstructive pulmonary disease	smoking status measurement	GCST90016593	-
15	83600695	rs8041992	T	5e-09	0.27	0.92	-	[0.9-0.95]	SH3GL3	33106845	Chronic obstructive pulmonary disease x current smoker interaction (main effect)	chronic obstructive pulmonary disease	-	GCST90016591	-
15	83600695	rs8041992	T	5e-09	0.27	0.92	-	[0.9-0.95]	SH3GL3	33106845	Chronic obstructive pulmonary disease in non-current smokers	chronic obstructive pulmonary disease	smoking status measurement	GCST90016594	-
15	83600695	rs8041992	T	4e-12	0.27	-	-	[NR]	SH3GL3	33106845	Chronic obstructive pulmonary disease x current smoker interaction (2df)	smoking status measurement,chronic obstructive pulmonary disease	-	GCST90016590	-
15	83616602	rs2585059	C	2e-06	0.42	0.92	-	[0.89-0.95]	SH3GL3	33106845	Chronic obstructive pulmonary disease x ever smoker interaction (main effect)	chronic obstructive pulmonary disease	-	GCST90016586	-
15	83616602	rs2585059	C	3e-07	0.42	0.93	-	[0.9-0.95]	SH3GL3	33106845	Chronic obstructive pulmonary disease in ever smokers	chronic obstructive pulmonary disease	smoking status measurement	GCST90016588	-
15	83616602	rs2585059	C	2e-06	0.42	0.92	-	[0.89-0.95]	SH3GL3	33106845	Chronic obstructive pulmonary disease in never smokers	chronic obstructive pulmonary disease	smoking status measurement	GCST90016589	-
15	83616602	rs2585059	C	2e-11	0.42	-	-	[NR]	SH3GL3	33106845	Chronic obstructive pulmonary disease x ever smoker interaction (2df)	smoking status measurement,chronic obstructive pulmonary disease	-	GCST90016585	-
15	83724155	rs10152300	G	4e-12	0.23	1.08	-	[1.06-1.11]	ADAMTSL3	30804561	Chronic obstructive pulmonary disease	chronic obstructive pulmonary disease	-	GCST007692	-
15	83845538	rs7162542	C	4e-54	NR	-	0.0321634 unit increase	[0.028-0.036]	ADAMTSL3	37069358	Chronic obstructive pulmonary disease liability (machine learning-based score)	chronic obstructive pulmonary disease	-	GCST90244098	-
15	83847191	rs4523894	C	5e-11	0.9	1.12	-	[NR]	ADAMTSL3	30804561	Chronic obstructive pulmonary disease	chronic obstructive pulmonary disease	-	GCST007692	(conditional on rs10152300)
15	83913372	rs4842838	G	3e-12	0.47	1.07	-	[1.05 -1.09]	ADAMTSL3	33909500	Chronic obstructive pulmonary disease	chronic obstructive pulmonary disease	-	GCST011766	-
15	84034556	chr15:84034556	C	4e-09	0.29	0.91	-	[0.88-0.94]	-	35308900	Chronic obstructive pulmonary disease	chronic obstructive pulmonary disease	-	GCST90103984	-
15	89546045	rs8038108	C	5e-09	0.048	-	0.009 unit decrease	[0.006-0.013]	LINC00928,TICRR	24825563	Resting oxygen saturation in chronic osbtructive pulmonary disease (pulse oxymetry)	oxygen saturation measurement,chronic obstructive pulmonary disease	-	GCST002447	(AA)
15	94163844	rs12910412	G	5e-07	0.46	1.3	-	[1.17-1.44]	H3P40,LINC01581	25241909	Chronic bronchitis and chronic obstructive pulmonary disease	chronic obstructive pulmonary disease,chronic bronchitis	-	GCST002625	(EA)
15	99152287	rs1670218	G	2e-18	NR	-	0.0250814 unit decrease	[0.019-0.031]	TTC23	37069358	Chronic obstructive pulmonary disease liability (machine learning-based score)	chronic obstructive pulmonary disease	-	GCST90244098	-
15	15q25.1	15q25.1	?	1e-14	NR	-	-	-	-	31036433	Chronic obstructive pulmonary disease	chronic obstructive pulmonary disease	-	GCST007996	-
16	2317763	rs149989682	T	2e-08	NR	-	0.0769693 unit decrease	[0.05-0.104]	ABCA3	37069358	Chronic obstructive pulmonary disease liability (machine learning-based score)	chronic obstructive pulmonary disease	-	GCST90244098	-
16	6484368	rs813914	T	5e-09	NR	-	0.0121908 unit increase	[0.0081-0.0163]	RBFOX1	37069358	Chronic obstructive pulmonary disease liability (machine learning-based score)	chronic obstructive pulmonary disease	-	GCST90244098	-
16	10615156	rs56134392	C	5e-08	0.35	1.06	-	[1.04-1.08]	TEKT5,EMP2	30804561	Chronic obstructive pulmonary disease	chronic obstructive pulmonary disease	-	GCST007692	-
16	10647125	rs78442819	G	4e-14	NR	-	0.019956 unit decrease	[0.015-0.025]	TEKT5	37069358	Chronic obstructive pulmonary disease liability (machine learning-based score)	chronic obstructive pulmonary disease	-	GCST90244098	-
16	24747810	rs200528	?	1e-08	NR	-	-	-	TNRC6A	30940143	Chronic obstructive pulmonary disease or high blood pressure (pleiotropy)	blood pressure,chronic obstructive pulmonary disease	-	GCST007611	-
16	28579915	chr16:28579915	GT	4e-09	NR	-	0.0121062 unit decrease	[0.008-0.0162]	-	37069358	Chronic obstructive pulmonary disease liability (machine learning-based score)	chronic obstructive pulmonary disease	-	GCST90244098	-
16	28582026	rs17707300	C	7e-10	0.37	1.1	-	[1.06-1.13]	SGF29	28166215	Chronic obstructive pulmonary disease	chronic obstructive pulmonary disease	-	GCST004147	-
16	29966241	rs4787486	?	7e-09	NR	-	-	-	TMEM219	30940143	Chronic obstructive pulmonary disease or high blood pressure (pleiotropy)	blood pressure,chronic obstructive pulmonary disease	-	GCST007611	-
16	30957268	rs4889599	C	8e-14	NR	-	0.0156811 unit increase	[0.011-0.02]	ORAI3,SETD1A	37069358	Chronic obstructive pulmonary disease liability (machine learning-based score)	chronic obstructive pulmonary disease	-	GCST90244098	-
16	53901495	rs35420030	T	1e-09	NR	-	0.0284611 unit increase	[0.019-0.038]	FTO	37069358	Chronic obstructive pulmonary disease liability (machine learning-based score)	chronic obstructive pulmonary disease	-	GCST90244098	-
16	57988721	rs8044657	G	1e-08	0.9	1.11	-	[1.07-1.15]	TEPP,ZNF319	30804561	Chronic obstructive pulmonary disease	chronic obstructive pulmonary disease	-	GCST007692	-
16	58023723	rs2060573	A	4e-30	NR	-	0.0234236 unit increase	[0.019-0.028]	USB1,MMP15	37069358	Chronic obstructive pulmonary disease liability (machine learning-based score)	chronic obstructive pulmonary disease	-	GCST90244098	-
16	58063696	rs12926803	C	4e-08	0.24	1.06	-	[NR]	MMP15,Y_RNA	30804561	Chronic obstructive pulmonary disease	chronic obstructive pulmonary disease	-	GCST007692	(conditional on rs8044657)
16	65094555	rs17431820	?	2e-12	NR	-	-	-	CDH11	30940143	Chronic obstructive pulmonary disease or resting heart rate (pleiotropy)	resting heart rate,chronic obstructive pulmonary disease	-	GCST007656	-
16	67742813	rs76351345	C	8e-12	NR	-	0.0303013 unit increase	[0.021-0.039]	RANBP10	37069358	Chronic obstructive pulmonary disease liability (machine learning-based score)	chronic obstructive pulmonary disease	-	GCST90244098	-
16	68364972	rs141322661	G	6e-07	0.01	0.72	-	[0.63-0.82]	SMPD3	33106845	Chronic obstructive pulmonary disease in ever smokers	chronic obstructive pulmonary disease	smoking status measurement	GCST90016588	-
16	68364972	rs141322661	G	1e-06	0.01	0.77	-	[0.69-0.86]	SMPD3	33106845	Chronic obstructive pulmonary disease x current smoker interaction (main effect)	chronic obstructive pulmonary disease	-	GCST90016591	-
16	68364972	rs141322661	G	2e-06	0.01	0.77	-	[0.69-0.86]	SMPD3	33106845	Chronic obstructive pulmonary disease in non-current smokers	chronic obstructive pulmonary disease	smoking status measurement	GCST90016594	-
16	68364972	rs141322661	G	4e-09	0.01	-	-	[NR]	SMPD3	33106845	Chronic obstructive pulmonary disease x ever smoker interaction (2df)	smoking status measurement,chronic obstructive pulmonary disease	-	GCST90016585	-
16	68364972	rs141322661	G	1e-08	0.01	-	-	[NR]	SMPD3	33106845	Chronic obstructive pulmonary disease x current smoker interaction (2df)	smoking status measurement,chronic obstructive pulmonary disease	-	GCST90016590	-
16	70880081	rs12149070	T	8e-06	0.06	-	-	-	HYDIN	23144326	Chronic obstructive pulmonary disease-related biomarkers	chronic obstructive pulmonary disease,interleukin-8 measurement	-	GCST001737	(IL8)
16	75306333	rs4888379	T	6e-21	0.58	1.1	-	[1.08-1.12]	CFDP1	30804561	Chronic obstructive pulmonary disease	chronic obstructive pulmonary disease	-	GCST007692	-
16	75381443	rs1549306	?	3e-11	NR	-	-	-	CFDP1	30940143	Chronic obstructive pulmonary disease or high blood pressure (pleiotropy)	blood pressure,chronic obstructive pulmonary disease	-	GCST007611	-
16	75408246	rs8046697	?	4e-08	NR	-	-	-	CFDP1	30940143	Chronic obstructive pulmonary disease or coronary artery disease (pleiotropy)	chronic obstructive pulmonary disease,coronary artery disease	-	GCST007612	-
16	75411264	rs72787160	C	3e-12	0.59	1.1	-	[1.07-1.13]	CFDP1	35308900	Chronic obstructive pulmonary disease	chronic obstructive pulmonary disease	-	GCST90103984	-
16	75415023	rs4888415	C	5e-48	NR	-	0.0303239 unit decrease	[0.026-0.034]	CFDP1	37069358	Chronic obstructive pulmonary disease liability (machine learning-based score)	chronic obstructive pulmonary disease	-	GCST90244098	-
16	75428157	rs12930452	A	2e-09	0.41	0.9	-	[0.88-0.93]	CFDP1	33106845	Chronic obstructive pulmonary disease x ever smoker interaction (main effect)	chronic obstructive pulmonary disease	-	GCST90016586	-
16	75428157	rs12930452	A	1e-09	0.41	0.91	-	[0.88-0.94]	CFDP1	33106845	Chronic obstructive pulmonary disease in ever smokers	chronic obstructive pulmonary disease	smoking status measurement	GCST90016588	-
16	75428157	rs12930452	A	2e-09	0.41	0.9	-	[0.87-0.93]	CFDP1	33106845	Chronic obstructive pulmonary disease in never smokers	chronic obstructive pulmonary disease	smoking status measurement	GCST90016589	-
16	75428157	rs12930452	A	1e-16	0.41	-	-	[NR]	CFDP1	33106845	Chronic obstructive pulmonary disease x ever smoker interaction (2df)	smoking status measurement,chronic obstructive pulmonary disease	-	GCST90016585	-
16	75429114	rs12449170	C	9e-16	0.41	0.9	-	[0.88-0.93]	CFDP1	33106845	Chronic obstructive pulmonary disease x current smoker interaction (main effect)	chronic obstructive pulmonary disease	-	GCST90016591	-
16	75429114	rs12449170	C	9e-16	0.41	0.9	-	[0.88-0.93]	CFDP1	33106845	Chronic obstructive pulmonary disease in non-current smokers	chronic obstructive pulmonary disease	smoking status measurement	GCST90016594	-
16	75429114	rs12449170	C	6e-17	0.41	-	-	[NR]	CFDP1	33106845	Chronic obstructive pulmonary disease x current smoker interaction (2df)	smoking status measurement,chronic obstructive pulmonary disease	-	GCST90016590	-
16	75439257	rs7186831	A	1e-11	0.43	1.12	-	[1.08,1.16]	CFDP1,TMEM170A	28166215	Chronic obstructive pulmonary disease	chronic obstructive pulmonary disease	-	GCST004147	-
16	78195101	rs7190699	T	6e-09	NR	-	0.013185 unit decrease	[0.0086-0.0177]	WWOX	37069358	Chronic obstructive pulmonary disease liability (machine learning-based score)	chronic obstructive pulmonary disease	-	GCST90244098	-
16	84352279	chr16:84352279	G	5e-08	0.000590866	-	24.038403 unit increase	[15.41-32.66]	-	34594039	Bronchiectasis	bronchiectasis	-	GCST90018581	-
16	84352279	chr16:84352279	G	5e-08	NR	-	24.0384 unit increase	[15.41-32.66]	-	34594039	Bronchiectasis	bronchiectasis	-	GCST90018801	-
16	84389428	rs8048576	A	9e-13	0.12	-	-	-	ATP2C2	23144326	Chronic obstructive pulmonary disease-related biomarkers	chronic obstructive pulmonary disease,surfactant protein D measurement	-	GCST001737	(SP-D)
16	86534724	rs16941442	A	6e-13	NR	-	0.0173976 unit decrease	[0.013-0.022]	MTHFSD	37069358	Chronic obstructive pulmonary disease liability (machine learning-based score)	chronic obstructive pulmonary disease	-	GCST90244098	-
16	88766708	rs78465403	A	2e-10	NR	-	0.0187716 unit decrease	[0.013-0.025]	PIEZO1	37069358	Chronic obstructive pulmonary disease liability (machine learning-based score)	chronic obstructive pulmonary disease	-	GCST90244098	-
17	2140495	rs8070954	T	5e-13	NR	-	0.0167679 unit decrease	[0.012-0.021]	SMG6	37069358	Chronic obstructive pulmonary disease liability (machine learning-based score)	chronic obstructive pulmonary disease	-	GCST90244098	-
17	3976854	rs7215084	C	1e-12	NR	-	0.0145107 unit increase	[0.01-0.019]	ATP2A3,LINC01975	37069358	Chronic obstructive pulmonary disease liability (machine learning-based score)	chronic obstructive pulmonary disease	-	GCST90244098	-
17	7557640	rs9907657	G	3e-09	NR	-	0.0161481 unit decrease	[0.011-0.022]	TNFSF12,TNFSF12-TNFSF13	37069358	Chronic obstructive pulmonary disease liability (machine learning-based score)	chronic obstructive pulmonary disease	-	GCST90244098	-
17	12290127	rs5819355	GC	5e-25	NR	-	0.0213776 unit increase	[0.017-0.025]	MAP2K4,LINC00670	37069358	Chronic obstructive pulmonary disease liability (machine learning-based score)	chronic obstructive pulmonary disease	-	GCST90244098	-
17	14025084	rs2286351	?	2e-08	NR	6.36796	-	[6.10-6.63]	CDRT15P1,COX10-AS1	29394082	Chronic obstructive pulmonary disease	chronic obstructive pulmonary disease	-	GCST005417	(Hispanic)
17	18220120	rs36058389	G	3e-08	NR	-	0.0152013 unit increase	[0.01-0.0204]	LLGL1,ALKBH5	37069358	Chronic obstructive pulmonary disease liability (machine learning-based score)	chronic obstructive pulmonary disease	-	GCST90244098	-
17	21585007	rs146362423	?	1e-06	NR	-	0.53 unit decrease	-	LINC02693,KCNJ18	36543808	Chronic obstructive pulmonary disease	chronic obstructive pulmonary disease	-	GCST90255361	(East Asian)
17	21585007	rs146362423	?	1e-06	NR	-	0.6 unit increase	-	LINC02693,KCNJ18	36543808	Asthma or chronic obstructive pulmonary disease (pleiotropy)	asthma,chronic obstructive pulmonary disease	-	GCST90255359	(East Asian)
17	29707153	rs11370020	C	4e-21	NR	-	0.0198111 unit decrease	[0.016-0.024]	SSH2	37069358	Chronic obstructive pulmonary disease liability (machine learning-based score)	chronic obstructive pulmonary disease	-	GCST90244098	-
17	29969309	rs9897794	G	2e-07	0.48	1.05	-	[1.03 -1.07]	EFCAB5	33909500	Chronic obstructive pulmonary disease	chronic obstructive pulmonary disease	-	GCST011766	-
17	30086111	rs8080772	T	1e-08	0.64	1.06	-	[1.04-1.08]	EFCAB5	30804561	Chronic obstructive pulmonary disease	chronic obstructive pulmonary disease	-	GCST007692	-
17	30110034	rs60967688	A	1e-09	0.45	1.08	-	[1.05-1.1]	NSRP1,EFCAB5	33106845	Chronic obstructive pulmonary disease x current smoker interaction (main effect)	chronic obstructive pulmonary disease	-	GCST90016591	-
17	30110034	rs60967688	A	2e-09	0.45	1.08	-	[1.05-1.1]	NSRP1,EFCAB5	33106845	Chronic obstructive pulmonary disease in non-current smokers	chronic obstructive pulmonary disease	smoking status measurement	GCST90016594	-
17	30110034	rs60967688	A	8e-09	0.45	-	-	[NR]	NSRP1,EFCAB5	33106845	Chronic obstructive pulmonary disease x current smoker interaction (2df)	smoking status measurement,chronic obstructive pulmonary disease	-	GCST90016590	-
17	30729320	rs1973252	G	7e-08	0.82	1.08	-	[NR]	SUZ12P1	30804561	Chronic obstructive pulmonary disease	chronic obstructive pulmonary disease	-	GCST007692	(conditional on rs8080772)
17	32109398	rs8077417	A	1e-09	NR	-	0.0160285 unit increase	[0.011-0.021]	WDR45BP1,LRRC37B	37069358	Chronic obstructive pulmonary disease liability (machine learning-based score)	chronic obstructive pulmonary disease	-	GCST90244098	-
17	38678826	rs34727469	T	1e-08	0.14	1.09	-	[1.06-1.12]	EPOP,MIR4734	30804561	Chronic obstructive pulmonary disease	chronic obstructive pulmonary disease	-	GCST007692	-
17	39915994	rs1031460	G	2e-13	0.504	1.117	-	[1.085-1.151]	GSDMB	35104449	Asthma-COPD overlap syndrome	asthma,chronic obstructive pulmonary disease	-	GCST90102597	(EA)
17	40036380	rs9303283	C	8e-10	0.42	1.08	-	[1.05-1.1]	MED24	33106845	Chronic obstructive pulmonary disease x current smoker interaction (main effect)	chronic obstructive pulmonary disease	-	GCST90016591	-
17	40036380	rs9303283	C	9e-10	0.42	1.08	-	[1.05-1.1]	MED24	33106845	Chronic obstructive pulmonary disease in non-current smokers	chronic obstructive pulmonary disease	smoking status measurement	GCST90016594	-
17	40036380	rs9303283	C	5e-09	0.42	-	-	[NR]	MED24	33106845	Chronic obstructive pulmonary disease x current smoker interaction (2df)	smoking status measurement,chronic obstructive pulmonary disease	-	GCST90016590	-
17	40062520	rs62065216	A	8e-09	0.42	1.06	-	[1.04-1.08]	THRA	30804561	Chronic obstructive pulmonary disease	chronic obstructive pulmonary disease	-	GCST007692	-
17	45846834	rs12373142	G	1e-09	0.22	1.08	-	[1.05-1.10]	MAPT-AS1,SPPL2C	30804561	Chronic obstructive pulmonary disease	chronic obstructive pulmonary disease	-	GCST007692	-
17	45846834	rs12373142	G	2e-10	0.22	1.08	-	[1.05 -1.1]	MAPT-AS1,SPPL2C	33909500	Chronic obstructive pulmonary disease	chronic obstructive pulmonary disease	-	GCST011766	-
17	46049399	rs113434679	A	3e-08	0.2	1.11	-	[1.07-1.15]	KANSL1	35308900	Chronic obstructive pulmonary disease	chronic obstructive pulmonary disease	-	GCST90103985	-
17	46555648	rs145809511	G	3e-30	NR	-	0.0286196 unit decrease	[0.024-0.034]	ARL17A,LRRC37A2	37069358	Chronic obstructive pulmonary disease liability (machine learning-based score)	chronic obstructive pulmonary disease	-	GCST90244098	-
17	49393125	rs2584662	C	2e-08	0.42	0.918	-	[0.89-0.946]	PHB,ZNF652-AS1	35104449	Asthma-COPD overlap syndrome	asthma,chronic obstructive pulmonary disease	-	GCST90102597	(EA)
17	61209283	rs8068952	G	3e-20	NR	-	0.0229993 unit decrease	[0.018-0.028]	BCAS3	37069358	Chronic obstructive pulmonary disease liability (machine learning-based score)	chronic obstructive pulmonary disease	-	GCST90244098	-
17	62678385	rs7350907	T	6e-09	NR	-	0.0126016 unit increase	[0.0083-0.0169]	MRC2	37069358	Chronic obstructive pulmonary disease liability (machine learning-based score)	chronic obstructive pulmonary disease	-	GCST90244098	-
17	71205670	rs6501455	A	2e-22	NR	-	0.0199971 unit decrease	[0.016-0.024]	RNU7-155P,CASC17	37069358	Chronic obstructive pulmonary disease liability (machine learning-based score)	chronic obstructive pulmonary disease	-	GCST90244098	-
17	71220546	rs11655567	C	2e-09	0.49	1.06	-	[1.04-1.08]	RNU7-155P,CASC17	30804561	Chronic obstructive pulmonary disease	chronic obstructive pulmonary disease	-	GCST007692	-
17	71372270	rs9904181	T	2e-06	0.08	1.09	-	[NR]	RNU7-155P	30804561	Chronic obstructive pulmonary disease	chronic obstructive pulmonary disease	-	GCST007692	(conditional on rs11655567)
17	75522122	rs9911502	G	4e-17	NR	-	0.0194395 unit decrease	[0.015-0.024]	TSEN54	37069358	Chronic obstructive pulmonary disease liability (machine learning-based score)	chronic obstructive pulmonary disease	-	GCST90244098	-
17	76992362	rs7221059	C	3e-08	0.974	-	0.328 unit decrease	[0.21-0.44]	MGAT5B,Metazoa_SRP	24383474	Pulmonary emphysema	emphysema	-	GCST002326	(Chinese)
17	79170721	rs898528	T	2e-08	NR	-	0.0131535 unit decrease	[0.0087-0.0176]	RBFOX3	37069358	Chronic obstructive pulmonary disease liability (machine learning-based score)	chronic obstructive pulmonary disease	-	GCST90244098	-
18	1848628	rs55804009	?	7e-10	NR	-	-	-	AIDAP3,LINC00470	30940143	Chronic obstructive pulmonary disease or high blood pressure (pleiotropy)	blood pressure,chronic obstructive pulmonary disease	-	GCST007611	-
18	2306843	rs9303897	?	8e-08	NR	-	0.36 unit increase	-	AIDAP3,METTL4	36543808	Chronic obstructive pulmonary disease	chronic obstructive pulmonary disease	-	GCST90255361	(East Asian)
18	2306843	rs9303897	?	7e-08	NR	-	0.42 unit decrease	-	AIDAP3,METTL4	36543808	Asthma or chronic obstructive pulmonary disease (pleiotropy)	asthma,chronic obstructive pulmonary disease	-	GCST90255359	(East Asian)
18	8800725	rs631126	T	2e-35	NR	-	0.0303333 unit increase	[0.026-0.035]	MTCL1	37069358	Chronic obstructive pulmonary disease liability (machine learning-based score)	chronic obstructive pulmonary disease	-	GCST90244098	-
18	8800725	rs631126	T	1e-09	0.26	1.09	-	[1.06-1.12]	MTCL1	33106845	Chronic obstructive pulmonary disease x current smoker interaction (main effect)	chronic obstructive pulmonary disease	-	GCST90016591	-
18	8800725	rs631126	T	1e-09	0.26	1.09	-	[1.06-1.12]	MTCL1	33106845	Chronic obstructive pulmonary disease in non-current smokers	chronic obstructive pulmonary disease	smoking status measurement	GCST90016594	-
18	8800725	rs631126	T	5e-09	0.26	-	-	[NR]	MTCL1	33106845	Chronic obstructive pulmonary disease x current smoker interaction (2df)	smoking status measurement,chronic obstructive pulmonary disease	-	GCST90016590	-
18	8803157	chr18:8803157	T	1e-08	0.7	0.91	-	[0.88-0.94]	-	35308900	Chronic obstructive pulmonary disease	chronic obstructive pulmonary disease	-	GCST90103985	-
18	8808466	rs647097	C	1e-11	0.27	1.08	-	[1.05-1.10]	MTCL1	30804561	Chronic obstructive pulmonary disease	chronic obstructive pulmonary disease	-	GCST007692	-
18	8808466	rs647097	C	6e-09	0.27	1.1	-	[1.06,1.13]	MTCL1	28166215	Chronic obstructive pulmonary disease	chronic obstructive pulmonary disease	-	GCST004147	-
18	10078074	rs8089099	G	1e-13	NR	-	0.0168318 unit increase	[0.012-0.021]	VAPA,LINC01254	37069358	Chronic obstructive pulmonary disease liability (machine learning-based score)	chronic obstructive pulmonary disease	-	GCST90244098	-
18	22227108	rs12709669	?	8e-10	NR	-	-	-	GATA6	30940143	Chronic obstructive pulmonary disease or resting heart rate (pleiotropy)	resting heart rate,chronic obstructive pulmonary disease	-	GCST007656	-
18	22430278	rs4800123	C	9e-17	NR	-	0.0174248 unit increase	[0.013-0.022]	RPS4XP18,ATP7BP1	37069358	Chronic obstructive pulmonary disease liability (machine learning-based score)	chronic obstructive pulmonary disease	-	GCST90244098	-
18	28110320	rs11564388	T	3e-06	0.123	0.897	-	[0.858-0.939]	CDH2	35104449	Asthma-COPD overlap syndrome	asthma,chronic obstructive pulmonary disease	-	GCST90102597	(EA)
18	45249065	rs62092157	C	1e-12	NR	-	0.0254564 unit increase	[0.018-0.032]	SLC14A2	37069358	Chronic obstructive pulmonary disease liability (machine learning-based score)	chronic obstructive pulmonary disease	-	GCST90244098	-
18	74211282	rs9951925	C	2e-06	0.47	-	-	-	RN7SL551P,TIMM21	23144326	Chronic obstructive pulmonary disease-related biomarkers	chronic obstructive pulmonary disease,fibrinogen measurement	-	GCST001737	(FG)
19	2214058	rs2074552	C	1e-08	NR	-	0.0125326 unit decrease	[0.0083-0.0168]	DOT1L	37069358	Chronic obstructive pulmonary disease liability (machine learning-based score)	chronic obstructive pulmonary disease	-	GCST90244098	-
19	10756772	rs4804524	G	2e-08	NR	-	0.0117916 unit decrease	[0.0076-0.016]	DNM2	37069358	Chronic obstructive pulmonary disease liability (machine learning-based score)	chronic obstructive pulmonary disease	-	GCST90244098	-
19	12641611	rs10411619	T	1e-09	0.956	-	0.177 unit decrease	[0.12-0.23]	RPL10P16,ZNF490	24383474	Pulmonary emphysema	emphysema	-	GCST002326	(Hispanic)
19	31338847	rs146059675	C	2e-35	NR	-	0.0384467 unit decrease	[0.032-0.045]	TSHZ3	37069358	Chronic obstructive pulmonary disease liability (machine learning-based score)	chronic obstructive pulmonary disease	-	GCST90244098	-
19	40611394	rs34093919	G	2e-15	NR	-	0.0782928 unit increase	[0.06-0.097]	LTBP4	37069358	Chronic obstructive pulmonary disease liability (machine learning-based score)	chronic obstructive pulmonary disease	-	GCST90244098	-
19	40703272	rs2288450	T	6e-11	NR	0.793169	-	[0.739902567869349-0.85026990042415]	COQ8B	32514122	Chronic obstructive pulmonary disease	chronic obstructive pulmonary disease	-	GCST90013709	-
19	40786499	rs2604894	A	8e-08	0.45	0.86	-	[0.81-0.91]	RAB4B,MIA-RAB4B,RAB4B-EGLN2	33106845	Chronic obstructive pulmonary disease in current smokers	chronic obstructive pulmonary disease	smoking status measurement	GCST90016593	-
19	40786499	rs2604894	A	6e-09	0.45	-	-	[NR]	RAB4B,MIA-RAB4B,RAB4B-EGLN2	33106845	Chronic obstructive pulmonary disease x current smoker interaction (2df)	smoking status measurement,chronic obstructive pulmonary disease	-	GCST90016590	-
19	40796801	rs7937	T	6e-08	0.56	1.06 (Stage 1 meta-analysis)	-	[1.016-1.106]	RAB4B,RAB4B-EGLN2,MIA-RAB4B	28166215	Chronic obstructive pulmonary disease	chronic obstructive pulmonary disease	-	GCST004147	-
19	40796801	rs7937	?	3e-09	NR	1.37	-	[1.20-1.59]	RAB4B,RAB4B-EGLN2,MIA-RAB4B	22080838	Chronic obstructive pulmonary disease	chronic obstructive pulmonary disease	-	GCST001321	-
19	40796801	rs7937	C	2e-08	NR	0.74	-	-	RAB4B,RAB4B-EGLN2,MIA-RAB4B	35953715	Chronic obstructive pulmonary disease	chronic obstructive pulmonary disease	-	GCST90162551	-
19	40827379	rs11878604	C	6e-12	NR	0.835545	-	[0.793907059464358-0.879366931139989]	CYP2F2P,CYP2A6	32514122	Chronic obstructive pulmonary disease	chronic obstructive pulmonary disease	-	GCST90013709	-
19	40827821	rs116921376	G	1e-13	NR	-	0.2402 unit decrease	[0.18-0.3]	CYP2F2P,CYP2A6	34594039	Chronic obstructive pulmonary disease	chronic obstructive pulmonary disease	-	GCST90018807	-
19	40833991	rs12459249	C	3e-08	0.66	1.1	-	[1.06,1.14]	CYP2A6,CYP2F2P	28166215	Chronic obstructive pulmonary disease	chronic obstructive pulmonary disease	-	GCST004147	-
19	40910927	rs146260021	AT	2e-17	0.265017	1.29611	-	[1.220675953-1.376197347]	CYP2G1P	32514122	Chronic obstructive pulmonary disease	chronic obstructive pulmonary disease	-	GCST90013709	-
19	40936692	rs73038469	A	1e-20	0.173724	-	0.31663638 unit increase	[0.25-0.38]	CYP2B7P	34594039	Chronic obstructive pulmonary disease	chronic obstructive pulmonary disease	-	GCST90018587	-
19	45786245	rs8109951	C	7e-24	NR	-	0.0221384 unit increase	[0.018-0.026]	DMWD	37069358	Chronic obstructive pulmonary disease liability (machine learning-based score)	chronic obstructive pulmonary disease	-	GCST90244098	-
19	45790878	rs72626215	G	2e-09	0.73	1.07	-	[1.05-1.10]	DMWD	30804561	Chronic obstructive pulmonary disease	chronic obstructive pulmonary disease	-	GCST007692	-
19	45798221	rs8108474	?	1e-08	NR	-	-	-	RSPH6A	30940143	Chronic obstructive pulmonary disease or coronary artery disease (pleiotropy)	chronic obstructive pulmonary disease,coronary artery disease	-	GCST007612	-
19	51795028	rs12609373	T	7e-11	NR	-	0.0161376 unit decrease	[0.011-0.021]	FPR1	37069358	Chronic obstructive pulmonary disease liability (machine learning-based score)	chronic obstructive pulmonary disease	-	GCST90244098	-
20	3680142	rs603112	T	2e-08	NR	-	0.01658 unit increase	[0.011-0.022]	ADAM33	37069358	Chronic obstructive pulmonary disease liability (machine learning-based score)	chronic obstructive pulmonary disease	-	GCST90244098	-
20	10766892	rs6032944	T	4e-12	NR	-	0.0169191 unit increase	[0.012-0.022]	FAT1P1,LINC01752	37069358	Chronic obstructive pulmonary disease liability (machine learning-based score)	chronic obstructive pulmonary disease	-	GCST90244098	-
20	13540281	rs6079095	A	8e-09	NR	-	0.0117649 unit increase	[0.0076-0.0159]	TASP1	37069358	Chronic obstructive pulmonary disease liability (machine learning-based score)	chronic obstructive pulmonary disease	-	GCST90244098	-
20	32111829	rs6058526	G	1e-06	0.141	1.066 (Stage 1 meta-analysis)	-	[1.003-1.133]	TM9SF4	28166215	Chronic obstructive pulmonary disease	chronic obstructive pulmonary disease	-	GCST004147	-
20	32182402	rs13040716	?	4e-08	NR	-	-	-	TSPY26P,RSL24D1P6	30940143	Chronic obstructive pulmonary disease or high blood pressure (pleiotropy)	blood pressure,chronic obstructive pulmonary disease	-	GCST007611	-
20	32186114	rs35551552	A	9e-21	NR	-	0.0265147 unit decrease	[0.021-0.032]	RSL24D1P6,TSPY26P	37069358	Chronic obstructive pulmonary disease liability (machine learning-based score)	chronic obstructive pulmonary disease	-	GCST90244098	-
20	32209825	rs11905172	C	8e-07	0.156	1.062 (Stage 1 meta-analysis)	-	[1.002-1.127]	POFUT1	28166215	Chronic obstructive pulmonary disease	chronic obstructive pulmonary disease	-	GCST004147	-
20	32267943	rs6087358	G	7e-06	0.869	1.057 (Stage 1 meta-analysis)	-	[0.993-1.124]	KIF3B,POFUT1	28166215	Chronic obstructive pulmonary disease	chronic obstructive pulmonary disease	-	GCST004147	-
20	32454792	rs1737890	T	9e-08	0.219	1.072 (Stage 1 meta-analysis)	-	[1.017-1.13]	NOL4L	28166215	Chronic obstructive pulmonary disease	chronic obstructive pulmonary disease	-	GCST004147	-
20	35195820	rs552107808	CA	2e-09	NR	-	0.0161215 unit decrease	[0.011-0.021]	PROCR	37069358	Chronic obstructive pulmonary disease liability (machine learning-based score)	chronic obstructive pulmonary disease	-	GCST90244098	-
20	40546240	rs6029174	T	9e-10	NR	-	0.012424 unit decrease	[0.0081-0.0167]	MAFB,LINC01370	37069358	Chronic obstructive pulmonary disease liability (machine learning-based score)	chronic obstructive pulmonary disease	-	GCST90244098	-
20	50018625	rs142659816	?	3e-07	NR	-	0.91 unit decrease	[0.57-1.25]	SNAI1,TRERNA1	34404834	Emphysema	emphysema	-	GCST90027902	-
20	50018625	rs142659816	?	8e-08	NR	-	0.94 unit decrease	[0.6-1.28]	SNAI1,TRERNA1	34404834	Emphysema in chronic obstructive pulmonary disease	emphysema	chronic obstructive pulmonary disease	GCST90027903	-
20	56879603	rs6099314	?	4e-07	NR	-	-	-	RNU6-929P	24621683	Chronic obstructive pulmonary disease (moderate to severe)	chronic obstructive pulmonary disease	-	GCST002351	(AA)
20	62475466	rs200383755	G	6e-14	NR	-	0.105344 unit decrease	[0.077-0.133]	GATA5	37069358	Chronic obstructive pulmonary disease liability (machine learning-based score)	chronic obstructive pulmonary disease	-	GCST90244098	-
20	62506645	rs6089394	?	7e-06	NR	1.43	-	NR	GATA5,MIR1-1HG-AS1	33235445	Early chronic obstructive pulmonary disease in never smokers	chronic obstructive pulmonary disease	smoking status measurement	GCST011793	-
20	63355597	rs2273500	C	2e-09	NR	-	0.0947 unit increase	[0.064-0.125]	CHRNA4	34594039	Chronic obstructive pulmonary disease	chronic obstructive pulmonary disease	-	GCST90018807	-
21	16295399	rs2823743	C	1e-06	0.14	-	-	-	MIR99AHG	23144326	Chronic obstructive pulmonary disease-related biomarkers	interleukin-6 measurement,chronic obstructive pulmonary disease	-	GCST001737	(IL6)
21	33991458	rs11088268	T	1e-11	NR	-	0.020194 unit increase	[0.014-0.026]	LINC00649,MRPS6	37069358	Chronic obstructive pulmonary disease liability (machine learning-based score)	chronic obstructive pulmonary disease	-	GCST90244098	-
21	34289445	rs2096468	A	4e-08	0.45	1.06	-	[1.04-1.08]	LINC00310,KCNE2	30804561	Chronic obstructive pulmonary disease	chronic obstructive pulmonary disease	-	GCST007692	-
21	39369533	rs78990292	T	5e-08	NR	-	0.0135836 unit increase	[0.0089-0.0183]	RNF6P1,HMGN1	37069358	Chronic obstructive pulmonary disease liability (machine learning-based score)	chronic obstructive pulmonary disease	-	GCST90244098	-
21	41798360	rs1054761	T	9e-07	NR	0.44	-	NR	PRDM15	32824824	Chronic obstructive pulmonary disease	chronic obstructive pulmonary disease	-	GCST011435	-
21	41798360	rs1054761	T	2e-07	NR	2.23364	-	[1.64-3.04]	PRDM15	32222710	Chronic obstructive pulmonary disease	chronic obstructive pulmonary disease	-	GCST010249	-
21	43339560	rs12627514	?	3e-14	NR	-	-	-	LINC00322,LINC01679	30940143	Chronic obstructive pulmonary disease or high blood pressure (pleiotropy)	blood pressure,chronic obstructive pulmonary disease	-	GCST007611	-
21	43535523	rs229340	?	2e-11	NR	-	-	-	HSF2BP	30940143	Chronic obstructive pulmonary disease or high blood pressure (pleiotropy)	blood pressure,chronic obstructive pulmonary disease	-	GCST007611	-
22	17837292	rs2542334	T	2e-06	0.33	1.05	-	[NR]	MICAL3	30804561	Chronic obstructive pulmonary disease	chronic obstructive pulmonary disease	-	GCST007692	(conditional on rs9617650)
22	17982911	rs9605481	A	8e-07	0.26	0.92	-	[0.89-0.95]	MICAL3	33106845	Chronic obstructive pulmonary disease in ever smokers	chronic obstructive pulmonary disease	smoking status measurement	GCST90016588	-
22	17982911	rs9605481	A	5e-10	0.26	0.92	-	[0.89-0.94]	MICAL3	33106845	Chronic obstructive pulmonary disease x current smoker interaction (main effect)	chronic obstructive pulmonary disease	-	GCST90016591	-
22	17982911	rs9605481	A	4e-10	0.26	0.92	-	[0.89-0.94]	MICAL3	33106845	Chronic obstructive pulmonary disease in non-current smokers	chronic obstructive pulmonary disease	smoking status measurement	GCST90016594	-
22	17982911	rs9605481	A	8e-09	0.26	-	-	[NR]	MICAL3	33106845	Chronic obstructive pulmonary disease x ever smoker interaction (2df)	smoking status measurement,chronic obstructive pulmonary disease	-	GCST90016585	-
22	17982911	rs9605481	A	2e-09	0.26	-	-	[NR]	MICAL3	33106845	Chronic obstructive pulmonary disease x current smoker interaction (2df)	smoking status measurement,chronic obstructive pulmonary disease	-	GCST90016590	-
22	18006117	rs9617650	G	4e-10	0.79	1.08	-	[1.06-1.11]	MICAL3	30804561	Chronic obstructive pulmonary disease	chronic obstructive pulmonary disease	-	GCST007692	-
22	18458814	chr22:18458814	CA	9e-28	NR	-	0.0259331 unit increase	[0.021-0.031]	-	37069358	Chronic obstructive pulmonary disease liability (machine learning-based score)	chronic obstructive pulmonary disease	-	GCST90244098	-
22	19764484	rs41298826	T	4e-13	NR	-	0.0181764 unit decrease	[0.013-0.023]	TBX1	37069358	Chronic obstructive pulmonary disease liability (machine learning-based score)	chronic obstructive pulmonary disease	-	GCST90244098	-
22	20434682	rs2108746	A	2e-18	NR	-	0.0222781 unit increase	[0.017-0.027]	SCARF2	37069358	Chronic obstructive pulmonary disease liability (machine learning-based score)	chronic obstructive pulmonary disease	-	GCST90244098	-
22	27785411	rs2283847	C	9e-28	NR	-	0.0228848 unit decrease	[0.019-0.027]	MN1	37069358	Chronic obstructive pulmonary disease liability (machine learning-based score)	chronic obstructive pulmonary disease	-	GCST90244098	-
22	29858186	rs9614084	C	7e-22	NR	-	0.0197646 unit increase	[0.016-0.024]	ASCC2,MTMR3	37069358	Chronic obstructive pulmonary disease liability (machine learning-based score)	chronic obstructive pulmonary disease	-	GCST90244098	-
22	31079455	rs116894149	C	7e-11	NR	-	0.0282093 unit decrease	[0.02-0.037]	SMTN	37069358	Chronic obstructive pulmonary disease liability (machine learning-based score)	chronic obstructive pulmonary disease	-	GCST90244098	-
22	32939401	rs73158393	C	8e-09	0.74	1.07	-	[1.05-1.09]	SYN3	30804561	Chronic obstructive pulmonary disease	chronic obstructive pulmonary disease	-	GCST007692	-
22	32939401	rs73158393	C	2e-10	NR	-	0.0157016 unit increase	[0.011-0.02]	SYN3	37069358	Chronic obstructive pulmonary disease liability (machine learning-based score)	chronic obstructive pulmonary disease	-	GCST90244098	-
22	36288046	rs5756129	T	4e-09	NR	-	0.014075 unit increase	[0.0092-0.0189]	MYH9	37069358	Chronic obstructive pulmonary disease liability (machine learning-based score)	chronic obstructive pulmonary disease	-	GCST90244098	-

## Sheet: Table S5
												Taiwanese
Chr#	Position	rs#	Risk_allele	p-value	Risk_allele_frequency	Odd ratio	BETA	CI	Mapped_genes	Pubmed_ID	Report trait(s)	Risk_allele	p-value	Odd_ratio	95% CI_L95	95% CI_U95
1	3514991	rs947350	C	1e-10	NR	-	0.0214731 unit increase	[0.015-0.028]	MEGF6	37069358	Chronic obstructive pulmonary disease liability (machine learning-based score)	T	0.824055	1.00718	0.945629	1.07274
[truncated: 1,149 more rows]

## Sheet: Table S6
				Risk_allele_frequency*
[truncated: 85 more rows]

## Sheet: Table S7
CHROM	POS	ID	REF	ALT	A1	OR	LOG(OR)_SE	L95	U95	Z_STAT	P-value
[truncated: 13,348 more rows]
